# Supplementary material for: High-performance near-infrared OLEDs maximized at 925 nm and 1022 nm through interfacial energy transfer
Source: Nat Commun. 2024 May 31;15:4664. doi: 10.1038/s41467-024-49127-x (PMC11143248; doi:10.1038/s41467-024-49127-x)
Supplement: Supplementary file 5 — Source Data [file 41467_2024_49127_MOESM5_ESM.xlsx]

## Sheet: Fig. 1d
Wavelength (nm)	PL-Pt(fprpz)2 (norm.)	Wavelength (nm)	PL-BTP-eC9 (norm.)	Wavelength (nm)	ABS-Pt(fprpz)2 (norm.)	Wavelength (nm)	ABS-BTP-eC9 (norm.)
550	0.000301484	650	0.00351	1000	0.07612	1000	0.00421
551	0.000321641	651	0.00189	999	0.07713	999	0.00231
552	0.000322938	652	-0.00621	998	0.07881	998	0.00307
553	0.000352677	653	0.00176	997	0.04728	997	0
554	0.000391104	654	0.00963	996	0.06875	996	0.00556
555	0.00039709	655	0.000325425	995	0.07143	995	0.00414
556	0.000408268	656	0.00958	994	0.05097	994	0.00404
557	0.000408902	657	0.00958	993	0.04997	993	0.00373
558	0.000381572	658	0.00202	992	0.0674	992	0.00463
559	0.000394182	659	-0.00416	991	0.056	991	0.00273
560	0.000424019	660	0.00151	990	0.05701	990	0.00466
561	0.000394504	661	-0.000262951	989	0.09323	989	0.00708
562	0.000374308	662	0.00923	988	0.06673	988	0.00573
563	0.000433903	663	-0.00501	987	0.06237	987	0.0057
564	0.000481491	664	0.000131591	986	0.06204	986	0.00601
565	0.000462079	665	0.00284	985	0.04728	985	0.00646
566	0.000437797	666	0.00677	984	0.06472	984	0.00659
567	0.000452234	667	-0.000267219	983	0.09658	983	0.01022
568	0.000489263	668	-0.000198303	982	0.03689	982	0.00746
569	0.000485563	669	-0.000331074	981	0.06204	981	0.00687
570	0.000459957	670	0	980	0.04896	980	0.00784
571	0.00052179	671	0.00455	979	0.0721	979	0.01036
572	0.000604561	672	0.00141	978	0.08753	978	0.01447
573	0.000609257	673	0.01351	977	0.06774	977	0.01357
574	0.000599072	674	0.000406605	976	0.09926	976	0.01364
575	0.000628955	675	0.00538	975	0.05533	975	0.01212
576	0.000678734	676	0.00843	974	0.01744	974	0.00766
577	0.000714333	677	0.00225	973	0.08518	973	0.01315
578	0.000732878	678	0.00809	972	0.08249	972	0.0134
579	0.000791751	679	-0.00234	971	0.08484	971	0.01322
580	0.000868284	680	0.00216	970	0.06808	970	0.01564
581	0.000873086	681	0.01119	969	0.09088	969	0.01588
582	0.000891242	682	0.00861	968	0.07914	968	0.01467
583	0.000996038	683	0.00575	967	0.05064	967	0.01391
584	0.00109	684	0.02226	966	0.07176	966	0.01823
585	0.00114	685	0.00519	965	0.06036	965	0.0136
586	0.0012	686	-0.00463	964	0.07814	964	0.01312
587	0.00135	687	-0.00111	963	0.09893	963	0.02068
588	0.00151	688	0.00507	962	0.07579	962	0.01502
589	0.00154	689	-0.000437321	961	0.05399	961	0.01623
590	0.00159	690	0.01012	960	0.04326	960	0.01626
591	0.00182	691	0.00211	959	0.04125	959	0.01813
592	0.00207	692	0.00691	958	0.06573	958	0.02161
593	0.00221	693	-0.00124	957	0.06539	957	0.02054
594	0.00233	694	-0.00559	956	0.05332	956	0.02068
595	0.00258	695	0.00145	955	0.05801	955	0.02248
596	0.00285	696	0.01048	954	0.06606	954	0.02465
597	0.00296	697	0.0125	953	0.04494	953	0.02168
598	0.00322	698	0.00579	952	0.04259	952	0.02403
599	0.00366	699	0.00541	951	0.05131	951	0.02455
600	0.00393	700	0.01644	950	0.04762	950	0.02531
601	0.00425	701	0.01187	949	0.04661	949	0.02721
602	0.00472	702	0.00574	948	0.05366	948	0.02693
603	0.00518	703	0.02489	947	0.06875	947	0.03114
604	0.00566	704	0.0017	946	0.06103	946	0.02814
605	0.0061	705	-0.00262	945	0.04024	945	0.029
606	0.00655	706	0.00377	944	0.03655	944	0.0329
607	0.00699	707	0.02194	943	0.04359	943	0.03031
608	0.00743	708	0.00695	942	0.03152	942	0.03318
609	0.00818	709	0.01731	941	0.02314	941	0.03266
610	0.0092	710	0.00696	940	0.06472	940	0.03839
611	0.00993	711	0.00976	939	0.05298	939	0.03736
612	0.01036	712	0.0223	938	0.06103	938	0.03953
613	0.01096	713	0.0083	937	0.04695	937	0.04001
614	0.01191	714	0.00902	936	0.04795	936	0.04153
615	0.01312	715	-0.00254	935	0.04728	935	0.0424
616	0.01435	716	0.00679	934	0.055	934	0.04509
617	0.01553	717	0.01061	933	0.08618	933	0.04972
618	0.01666	718	0.01213	932	0.09624	932	0.05085
619	0.01771	719	0.01121	931	0.05064	931	0.05206
620	0.01893	720	0.00611	930	0	930	0.05199
621	0.02064	721	-0.000703526	929	0.06774	929	0.05517
622	0.0222	722	0.02138	928	0.06003	928	0.05859
623	0.02376	723	0.02627	927	0.0835	927	0.06118
624	0.02582	724	0.01554	926	0.08048	926	0.06629
625	0.02755	725	0.01218	925	0.08451	925	0.06598
626	0.02897	726	0.01954	924	0.05533	924	0.06836
627	0.03057	727	0.00325	923	0.07176	923	0.0724
628	0.03285	728	0.00147	922	0.0939	922	0.07872
629	0.0354	729	0.01258	921	0.06808	921	0.07816
630	0.03742	730	0.0129	920	0.04829	920	0.08286
631	0.03999	731	0.02126	919	0.05332	919	0.08262
632	0.04319	732	0.01076	918	0.06338	918	0.09139
633	0.04611	733	0.01785	917	0.04359	917	0.08859
634	0.04921	734	0.01647	916	0.03219	916	0.09394
635	0.05248	735	0.02323	915	0.07445	915	0.09891
636	0.05545	736	0.01759	914	0.06003	914	0.10492
637	0.05826	737	0.01236	913	0.02482	913	0.10599
638	0.06119	738	0.02385	912	0.03521	912	0.11279
639	0.06467	739	0.00576	911	0.04359	911	0.11704
640	0.06871	740	0.0131	910	0.04192	910	0.12118
641	0.07297	741	0.01685	909	0.06003	909	0.12771
642	0.07765	742	0.01042	908	0.02918	908	0.13323
643	0.08229	743	0.02685	907	0.05231	907	0.14045
644	0.08681	744	0.01121	906	0.07243	906	0.146
645	0.09146	745	0.01814	905	0.04024	905	0.1527
646	0.09603	746	0.01121	904	0.05768	904	0.15909
647	0.10101	747	0.0153	903	0.02414	903	0.16806
648	0.10631	748	0.01326	902	0.07076	902	0.17597
649	0.11176	749	0.01436	901	0.03689	901	0.18084
650	0.11761	750	0.01513	900	0.07746	900	0.19078
651	0.12327	751	0.01568	899	0.06137	899	0.19693
652	0.12913	752	0.00975	898	0.03186	898	0.20601
653	0.13521	753	0.0149	897	0.05332	897	0.21885
654	0.14077	754	0.02077	896	0.0389	896	0.22548
655	0.14736	755	0.01177	895	0.04795	895	0.23463
656	0.15478	756	-0.00365	894	0.05366	894	0.24892
657	0.16173	757	0.00776	893	0.05332	893	0.25645
658	0.16916	758	0.01097	892	0.06137	892	0.27081
659	0.17741	759	0.01471	891	0.01677	891	0.2763
660	0.18505	760	0.01719	890	0.02414	890	0.29194
661	0.192	761	0.01767	889	0.03789	889	0.30143
662	0.20038	762	0.00916	888	0.03588	888	0.31856
663	0.20996	763	0.01695	887	0.05801	887	0.32919
664	0.21872	764	0.00666	886	0.0607	886	0.33986
665	0.22584	765	-0.00133	885	0.06539	885	0.35823
666	0.23285	766	0.01811	884	0.04997	884	0.37065
667	0.24153	767	0.01355	883	0.06506	883	0.38681
668	0.25139	768	0.01489	882	0.10496	882	0.40128
669	0.26085	769	0.01627	881	0.0446	881	0.41875
670	0.27006	770	0.01334	880	0.08048	880	0.43456
671	0.28009	771	0.0135	879	0.03119	879	0.44982
672	0.28983	772	0.00971	878	0.055	878	0.46722
673	0.29902	773	0.00535	877	0.0389	877	0.48269
674	0.30963	774	0.019	876	0.0275	876	0.49681
675	0.32063	775	0.0125	875	0.03856	875	0.51324
676	0.33125	776	0.01553	874	0.07881	874	0.53489
677	0.34222	777	0.01309	873	0.06606	873	0.55498
678	0.35162	778	0.00864	872	0.03588	872	0.56751
679	0.36146	779	0.02969	871	0.04997	871	0.58774
680	0.37265	780	0.01409	870	0.03052	870	0.60221
681	0.38277	781	0.01271	869	0.0275	869	0.61975
682	0.39281	782	0.02537	868	0.0161	868	0.63822
683	0.40437	783	0.02129	867	0.04292	867	0.65728
684	0.41694	784	0.02107	866	0.05667	866	0.67561
685	0.43022	785	0.0201	865	0.06338	865	0.69308
686	0.44302	786	0.03193	864	0.01073	864	0.7064
687	0.45433	787	0.01492	863	0.06372	863	0.7286
688	0.46429	788	0.02238	862	0.01476	862	0.7421
689	0.47428	789	0.02334	861	0.04158	861	0.76213
690	0.4869	790	0.01826	860	0.04359	860	0.77621
691	0.49906	791	0.01498	859	0.03957	859	0.7895
692	0.51131	792	0.01708	858	0.06103	858	0.80718
693	0.52481	793	0.01811	857	0.0503	857	0.82089
694	0.53731	794	0.02307	856	0.04192	856	0.83625
695	0.54997	795	0.01989	855	0.07277	855	0.8511
696	0.56256	796	0.02349	854	0.05097	854	0.85917
697	0.57476	797	0.02562	853	0.0228	853	0.87516
698	0.58747	798	0.01857	852	0.01308	852	0.88628
699	0.59895	799	0.03832	851	0.04762	851	0.89781
700	0.6075	800	0.02684	850	0.04963	850	0.91307
701	0.61749	801	0.02939	849	0.08719	849	0.93299
702	0.63159	802	0.02917	848	0.05667	848	0.94562
703	0.64547	803	0.03379	847	0.06338	847	0.9411
704	0.65758	804	0.03745	846	0.05164	846	0.95612
705	0.66797	805	0.03058	845	0.11201	845	0.96506
706	0.67581	806	0.03871	844	0.02582	844	0.96579
707	0.68517	807	0.03093	843	0.04863	843	0.97645
708	0.69953	808	0.03877	842	0.07042	842	0.98484
709	0.71398	809	0.03329	841	0.09423	841	0.9923
710	0.72492	810	0.03552	840	0.05097	840	0.9904
711	0.73579	811	0.04056	839	0.12106	839	0.9943
712	0.74573	812	0.0499	838	0.06875	838	0.99461
713	0.75441	813	0.04291	837	0.10698	837	0.99389
714	0.76563	814	0.04502	836	0.111	836	0.99983
715	0.77746	815	0.04786	835	0.0607	835	0.99921
716	0.78841	816	0.05638	834	0.07311	834	0.99703
717	0.79957	817	0.06197	833	0.11033	833	1
718	0.81012	818	0.05795	832	0.00302	832	0.99731
719	0.82276	819	0.05785	831	0.07814	831	0.99196
720	0.83524	820	0.06434	830	0.08249	830	0.98833
721	0.84035	821	0.064	829	0.07042	829	0.9902
722	0.84373	822	0.07256	828	0.08015	828	0.98574
723	0.8552	823	0.07259	827	0.07814	827	0.98288
724	0.86668	824	0.08041	826	0.04963	826	0.97352
725	0.87149	825	0.07913	825	0.06908	825	0.96948
726	0.87942	826	0.08055	824	0.05198	824	0.96171
727	0.89192	827	0.0952	823	0.0778	823	0.95961
728	0.90101	828	0.09624	822	0.04427	822	0.94825
729	0.90715	829	0.10052	821	0.08451	821	0.94469
730	0.9122	830	0.09835	820	0.07411	820	0.93261
731	0.91578	831	0.11232	819	0.08954	819	0.93181
732	0.92088	832	0.1149	818	0.09222	818	0.92529
733	0.92777	833	0.12271	817	0.04628	817	0.91172
734	0.93789	834	0.14116	816	0.0664	816	0.90792
735	0.94769	835	0.13578	815	0.10597	815	0.90119
736	0.95027	836	0.15337	814	0.06103	814	0.88704
737	0.95326	837	0.15819	813	0.07109	813	0.87689
738	0.96062	838	0.16197	812	0.07713	812	0.87499
739	0.96457	839	0.17266	811	0.07344	811	0.86187
740	0.96449	840	0.17967	810	0.07881	810	0.85286
741	0.96633	841	0.1871	809	0.07881	809	0.84333
742	0.97106	842	0.19536	808	0.05533	808	0.83694
743	0.97579	843	0.20183	807	0.05734	807	0.82558
744	0.98115	844	0.22629	806	0.06304	806	0.81495
745	0.98411	845	0.23458	805	0.04997	805	0.80891
746	0.98741	846	0.23857	804	0.05231	804	0.79948
747	0.99322	847	0.25375	803	0.09289	803	0.79147
748	0.99468	848	0.25961	802	0.07948	802	0.77963
749	0.99597	849	0.27893	801	0.08283	801	0.77245
750	1	850	0.29704	800	0.05902	800	0.7614
751	0.99928	851	0.31323	799	0.08182	799	0.75743
752	0.99514	852	0.33158	798	0.06573	798	0.74783
753	0.99607	853	0.34714	797	0.08384	797	0.73962
754	0.99618	854	0.35188	796	0.06673	796	0.72515
755	0.99227	855	0.36524	795	0.07009	795	0.72187
756	0.99298	856	0.37795	794	0.07378	794	0.71096
757	0.99418	857	0.40235	793	0.05533	793	0.70171
758	0.99368	858	0.42882	792	0.08753	792	0.69698
759	0.99446	859	0.44037	791	0.04494	791	0.68635
760	0.99009	860	0.45404	790	0.04661	790	0.67651
761	0.98539	861	0.47336	789	0.05869	789	0.66936
762	0.98705	862	0.49711	788	0.0674	788	0.66152
763	0.98307	863	0.50735	787	0.06808	787	0.65299
764	0.97439	864	0.52792	786	0.08853	786	0.64802
765	0.97189	865	0.5449	785	0.07579	785	0.6405
766	0.97016	866	0.56889	784	0.07243	784	0.63359
767	0.97335	867	0.59678	783	0.09826	783	0.6261
768	0.97667	868	0.60245	782	0.07646	782	0.6183
769	0.9682	869	0.63142	781	0.05198	781	0.61374
770	0.95927	870	0.66128	780	0.05768	780	0.60791
771	0.95423	871	0.66461	779	0.08484	779	0.60532
772	0.94749	872	0.68236	778	0.03991	778	0.59189
773	0.94023	873	0.70512	777	0.07914	777	0.59202
774	0.9343	874	0.72333	776	0.09658	776	0.59033
775	0.92775	875	0.74276	775	0.06875	775	0.58294
776	0.92377	876	0.75599	774	0.06908	774	0.57611
777	0.92055	877	0.7766	773	0.07981	773	0.571
778	0.9136	878	0.78505	772	0.10228	772	0.56896
779	0.9062	879	0.80251	771	0.07076	771	0.56237
780	0.90189	880	0.82825	770	0.08853	770	0.56054
781	0.89935	881	0.82574	769	0.06036	769	0.55577
782	0.8923	882	0.84765	768	0.07847	768	0.55633
783	0.88511	883	0.85666	767	0.03555	767	0.54904
784	0.88075	884	0.88527	766	0.05131	766	0.543
785	0.87591	885	0.8799	765	0.08015	765	0.543
786	0.86714	886	0.89903	764	0.06606	764	0.5401
787	0.85469	887	0.91186	763	0.0674	763	0.539
788	0.84799	888	0.92971	762	0.06841	762	0.53858
789	0.84232	889	0.92573	761	0.07679	761	0.5382
790	0.83378	890	0.95126	760	0.05131	760	0.5305
791	0.8261	891	0.9532	759	0.06204	759	0.53054
792	0.81913	892	0.95811	758	0.07612	758	0.53078
793	0.81794	893	0.97716	757	0.05936	757	0.52981
794	0.81254	894	0.97158	756	0.06204	756	0.52629
795	0.79725	895	0.97925	755	0.07847	755	0.52829
796	0.78761	896	0.97471	754	0.09792	754	0.52684
797	0.78301	897	0.99375	753	0.06908	753	0.52363
798	0.7679	898	0.98669	752	0.07914	752	0.52298
799	0.75195	899	0.99232	751	0.08216	751	0.52305
800	0.74814	900	0.98625	750	0.07344	750	0.52046
801	0.7451	901	0.9881	749	0.05634	749	0.51821
802	0.7434	902	0.9984	748	0.07948	748	0.52049
803	0.73876	903	0.9839	747	0.06573	747	0.51531
804	0.72376	904	1	746	0.07277	746	0.51517
805	0.71002	905	0.98438	745	0.07579	745	0.51317
806	0.70068	906	0.98803	744	0.06036	744	0.51214
807	0.69203	907	0.97987	743	0.05801	743	0.50596
808	0.68383	908	0.97124	742	0.06573	742	0.50917
809	0.67689	909	0.97713	741	0.07076	741	0.50516
810	0.66859	910	0.97414	740	0.07847	740	0.50623
811	0.65317	911	0.96099	739	0.06103	739	0.50012
812	0.64334	912	0.95827	738	0.07981	738	0.50133
813	0.64277	913	0.96941	737	0.09356	737	0.50136
814	0.63767	914	0.96109	736	0.06606	736	0.49719
815	0.63051	915	0.94962	735	0.07545	735	0.49567
816	0.62164	916	0.95562	734	0.06606	734	0.48925
817	0.61051	917	0.9485	733	0.07713	733	0.48925
818	0.59758	918	0.9509	732	0.07646	732	0.48407
819	0.58742	919	0.93931	731	0.06472	731	0.48628
820	0.58495	920	0.94386	730	0.09826	730	0.48282
821	0.57684	921	0.94025	729	0.06137	729	0.47816
822	0.56079	922	0.92921	728	0.05533	728	0.47264
823	0.54697	923	0.92877	727	0.07176	727	0.47233
824	0.53551	924	0.92396	726	0.09557	726	0.46967
825	0.52637	925	0.90742	725	0.06338	725	0.46363
826	0.5183	926	0.91824	724	0.08685	724	0.46439
827	0.50588	927	0.90798	723	0.08249	723	0.45679
828	0.48962	928	0.89941	722	0.09591	722	0.45731
829	0.48671	929	0.89237	721	0.08082	721	0.45013
830	0.47356	930	0.88755	720	0.0892	720	0.44692
831	0.46337	931	0.87957	719	0.08887	719	0.44388
832	0.45854	932	0.87485	718	0.08753	718	0.43891
833	0.4421	933	0.87673	717	0.07981	717	0.43332
834	0.42679	934	0.87039	716	0.08182	716	0.42928
835	0.41666	935	0.85149	715	0.05801	715	0.42441
836	0.40993	936	0.84595	714	0.05869	714	0.42168
837	0.39915	937	0.83558	713	0.08216	713	0.41761
838	0.38718	938	0.82986	712	0.07881	712	0.41384
839	0.38316	939	0.81536	711	0.08015	711	0.40929
840	0.3726	940	0.80673	710	0.08518	710	0.40936
841	0.36028	941	0.79706	709	0.0949	709	0.40407
842	0.34948	942	0.7889	708	0.08417	708	0.39993
843	0.34467	943	0.78613	707	0.08015	707	0.39234
844	0.33364	944	0.7784	706	0.05969	706	0.38847
845	0.32605	945	0.76451	705	0.08417	705	0.38374
846	0.3138	946	0.75709	704	0.08585	704	0.38163
847	0.30899	947	0.74392	703	0.09691	703	0.37987
848	0.29765	948	0.73666	702	0.07143	702	0.37297
849	0.28979	949	0.72513	701	0.07512	701	0.36737
850	0.28445	950	0.7188	700	0.06204	700	0.36434
851	0.27653	951	0.70876	699	0.08753	699	0.35995
852	0.27119	952	0.69891	698	0.08518	698	0.35874
853	0.26151	953	0.68614	697	0.09423	697	0.35153
854	0.25556	954	0.67284	696	0.09256	696	0.35249
855	0.24949	955	0.66559	695	0.10228	695	0.34894
856	0.24278	956	0.65702	694	0.09859	694	0.34238
857	0.23786	957	0.64872	693	0.11268	693	0.34141
858	0.23058	958	0.63974	692	0.09792	692	0.3382
859	0.22642	959	0.62911	691	0.09088	691	0.33413
860	0.21641	960	0.61959	690	0.11871	690	0.33257
861	0.2124	961	0.60918	689	0.111	689	0.32998
862	0.2057	962	0.60586	688	0.10127	688	0.32736
863	0.20081	963	0.59598	687	0.11201	687	0.32595
864	0.1987	964	0.58256	686	0.09423	686	0.32184
865	0.19348	965	0.57442	685	0.10496	685	0.32166
866	0.18683	966	0.56057	684	0.1224	684	0.3197
867	0.18132	967	0.56077	683	0.11335	683	0.31579
868	0.17724	968	0.54959	682	0.09457	682	0.31459
869	0.17436	969	0.54243	681	0.11938	681	0.31245
870	0.16954	970	0.53611	680	0.09893	680	0.3092
871	0.16358	971	0.53133	679	0.11066	679	0.31124
872	0.16164	972	0.52284	678	0.10429	678	0.30589
873	0.15518	973	0.51618	677	0.12207	677	0.30727
874	0.14996	974	0.50707	676	0.11737	676	0.30547
875	0.14863	975	0.49011	675	0.10329	675	0.3033
876	0.14455	976	0.48046	674	0.08719	674	0.30064
877	0.13999	977	0.47455	673	0.10731	673	0.30136
878	0.13568	978	0.46487	672	0.0996	672	0.29978
879	0.13241	979	0.45632	671	0.10899	671	0.29784
880	0.1286	980	0.45053	670	0.10463	670	0.29639
881	0.12539	981	0.44889	669	0.09423	669	0.29591
882	0.12152	982	0.44269	668	0.10765	668	0.29408
883	0.1177	983	0.43271	667	0.10262	667	0.29246
884	0.11567	984	0.426	666	0.10563	666	0.29218
885	0.11114	985	0.42576	665	0.111	665	0.29025
886	0.10722	986	0.41486	664	0.0882	664	0.28931
887	0.10517	987	0.40969	663	0.11368	663	0.28731
888	0.10131	988	0.40442	662	0.10429	662	0.28814
889	0.09932	989	0.39911	661	0.09725	661	0.28662
890	0.09702	990	0.39834	660	0.1214	660	0.28531
891	0.09387	991	0.39005	659	0.12609	659	0.28313
892	0.09077	992	0.38746	658	0.09457	658	0.28148
893	0.08776	993	0.38576	657	0.11066	657	0.28179
894	0.08522	994	0.37803	656	0.10228	656	0.28065
895	0.08229	995	0.37593	655	0.10731	655	0.27792
896	0.07921	996	0.37159	654	0.15795	654	0.28124
897	0.07644	997	0.3716	653	0.1214	653	0.27592
898	0.07528	998	0.36461	652	0.13514	652	0.27744
899	0.07159	999	0.36273	651	0.14487	651	0.27834
900	0.06984	1000	0.35387	650	0.12542	650	0.27136
901	0.06896	1001	0.35273	649	0.15392	649	0.27278
902	0.06481	1002	0.35501	648	0.12944	648	0.26977
903	0.06336	1003	0.3491	647	0.14085	647	0.26739
904	0.06068	1004	0.34816	646	0.1281	646	0.26542
905	0.0588	1005	0.34118	645	0.166	645	0.26656
906	0.05704	1006	0.34063	644	0.15225	644	0.26232
907	0.05442	1007	0.33768	643	0.15929	643	0.26138
908	0.05455	1008	0.3358	642	0.15594	642	0.25835
909	0.05085	1009	0.33172	641	0.1727	641	0.25621
910	0.04915	1010	0.33065	640	0.17505	640	0.25652
911	0.04804	1011	0.32909	639	0.17103	639	0.25241
912	0.04643	1012	0.32645	638	0.19584	638	0.25165
913	0.04534	1013	0.3231	637	0.19115	637	0.24713
914	0.0438	1014	0.31685	636	0.18612	636	0.24388
915	0.04317	1015	0.31912	635	0.19685	635	0.24312
916	0.04175	1016	0.31356	634	0.19282	634	0.24022
917	0.04082	1017	0.31364	633	0.20087	633	0.23856
918	0.0401	1018	0.31216	632	0.19987	632	0.23269
919	0.03855	1019	0.30763	631	0.21529	631	0.2328
920	0.03706	1020	0.30554	630	0.23541	630	0.22966
921	0.03662	1021	0.30124	629	0.25453	629	0.22755
922	0.03522	1022	0.30117	628	0.25587	628	0.22372
923	0.03475	1023	0.29798	627	0.25956	627	0.2213
924	0.03341	1024	0.29591	626	0.25386	626	0.2165
925	0.03264	1025	0.29294	625	0.26056	625	0.21447
926	0.03166	1026	0.2931	624	0.2837	624	0.21371
927	0.03087	1027	0.28933	623	0.27431	623	0.20853
928	0.02995	1028	0.28734	622	0.29376	622	0.20673
929	0.02951	1029	0.28446	621	0.30919	621	0.20359
930	0.02885	1030	0.28233	620	0.31288	620	0.20155
931	0.02824	1031	0.27948	619	0.333	619	0.1981
932	0.02652	1032	0.27674	618	0.3501	618	0.19527
933	0.02662	1033	0.27385	617	0.32562	617	0.18995
934	0.02628	1034	0.26987	616	0.34775	616	0.18902
935	0.02601	1035	0.27037	615	0.35446	615	0.18581
936	0.02422	1036	0.26605	614	0.36922	614	0.18305
937	0.02342	1037	0.26609	613	0.39068	613	0.18308
938	0.02357	1038	0.2613	612	0.39001	612	0.17915
939	0.02196	1039	0.26225	611	0.41616	611	0.17739
940	0.02142	1040	0.2593	610	0.4497	610	0.17708
941	0.02086	1041	0.25482	609	0.42924	609	0.17159
942	0.0211	1042	0.25251	608	0.45137	608	0.17017
943	0.0203	1043	0.25014	607	0.44366	607	0.16516
944	0.01966	1044	0.24576	606	0.48893	606	0.16496
945	0.01928	1045	0.24643	605	0.49027	605	0.16365
946	0.01871	1046	0.24409	604	0.48491	604	0.15823
947	0.01802	1047	0.23883	603	0.52783	603	0.15864
948	0.01759	1048	0.23773	602	0.53253	602	0.15588
949	0.0173	1049	0.23711	601	0.53756	601	0.15225
950	0.01669	1050	0.2327	600	0.5721	600	0.15246
951	0.0162	1051	0.23045	599	0.61301	599	0.14856
952	0.0158	1052	0.22706	598	0.59256	598	0.1439
953	0.015	1053	0.22604	597	0.62844	597	0.14417
954	0.01541	1054	0.22162	596	0.60597	596	0.14131
955	0.01437	1055	0.21817	595	0.65292	595	0.14283
956	0.01412	1056	0.21671	594	0.67136	594	0.13875
957	0.01373	1057	0.21455	593	0.67975	593	0.1361
958	0.01358	1058	0.21292	592	0.70724	592	0.13509
959	0.01311	1059	0.21181	591	0.73474	591	0.13527
960	0.01262	1060	0.20678	590	0.72535	590	0.13206
961	0.01223	1061	0.2049	589	0.73474	589	0.13409
962	0.01202	1062	0.20195	588	0.72569	588	0.12815
963	0.01174	1063	0.20033	587	0.75889	587	0.12729
964	0.0113	1064	0.19839	586	0.80416	586	0.12705
965	0.01116	1065	0.19515	585	0.79712	585	0.1267
966	0.0109	1066	0.18903	584	0.81154	584	0.12349
967	0.01045	1067	0.19069	583	0.85245	583	0.12608
968	0.01026	1068	0.18991	582	0.83099	582	0.12242
969	0.01009	1069	0.1848	581	0.84809	581	0.12059
970	0.00982	1070	0.18523	580	0.8729	580	0.12052
971	0.0094	1071	0.17738	579	0.87123	579	0.11859
972	0.00912	1072	0.17671	578	0.89269	578	0.11655
973	0.00894	1073	0.17611	577	0.89101	577	0.11631
974	0.00853	1074	0.17261	576	0.90443	576	0.11762
975	0.00846	1075	0.16955	575	0.90845	575	0.11296
976	0.00778	1076	0.16718	574	0.93561	574	0.11383
977	0.00795	1077	0.16268	573	0.94802	573	0.11528
978	0.00753	1078	0.16208	572	0.94266	572	0.11338
979	0.00735	1079	0.16142	571	0.95137	571	0.11055
980	0.00708	1080	0.1594	570	0.96948	570	0.11369
981	0.00698	1081	0.15487	569	0.97686	569	0.11421
982	0.00674	1082	0.15398	568	0.96781	568	0.11296
983	0.00663	1083	0.15245	567	0.96177	567	0.11189
984	0.0064	1084	0.15061	566	0.98424	566	0.11296
985	0.00619	1085	0.1472	565	0.99396	565	0.11441
986	0.00618	1086	0.14541	564	0.97384	564	0.11245
987	0.00586	1087	0.14075	563	0.99396	563	0.11476
988	0.00565	1088	0.14103	562	0.9886	562	0.11521
989	0.00566	1089	0.13948	561	0.9772	561	0.11379
990	0.00565	1090	0.13732	560	0.98592	560	0.11483
991	0.00529	1091	0.13297	559	0.98089	559	0.11393
992	0.00522	1092	0.13002	558	0.99799	558	0.11438
993	0.00527	1093	0.12899	557	0.96948	557	0.1151
994	0.00495	1094	0.12657	556	1	556	0.11866
995	0.00488	1095	0.12689	555	0.97485	555	0.118
996	0.00485	1096	0.123	554	0.97787	554	0.1199
997	0.00475	1097	0.12174	553	0.96579	553	0.12097
998	0.00467	1098	0.11913	552	0.95909	552	0.12059
999	0.0044	1099	0.1181	551	0.99296	551	0.12232
1000	0.00424	1100	0.11592	550	0.93796	550	0.12267
1001	0.00409	1101	0.11421	549	0.93226	549	0.12311
1002	0.00388	1102	0.1151	548	0.93494	548	0.12574
1003	0.00386	1103	0.11054	547	0.93427	547	0.12453
1004	0.00377	1104	0.10886	546	0.91616	546	0.1266
1005	0.00368	1105	0.10687	545	0.8937	545	0.1284
1006	0.00364	1106	0.10435	544	0.89336	544	0.12895
1007	0.00356	1107	0.10338	543	0.90342	543	0.13026
1008	0.00329	1108	0.10255	542	0.8615	542	0.13036
1009	0.0033	1109	0.09959	541	0.87525	541	0.13095
1010	0.00325	1110	0.09964	540	0.85446	540	0.13157
1011	0.00326	1111	0.09686	539	0.86486	539	0.13354
1012	0.00322	1112	0.09439	538	0.833	538	0.1304
1013	0.00295	1113	0.0933	537	0.83736	537	0.13264
1014	0.00302	1114	0.09164	536	0.82461	536	0.13282
1015	0.00288	1115	0.09113	535	0.79376	535	0.13292
1016	0.00286	1116	0.08919	534	0.78303	534	0.13582
1017	0.00286	1117	0.08731	533	0.77364	533	0.13516
1018	0.00258	1118	0.08633	532	0.76861	532	0.13371
1019	0.00258	1119	0.08365	531	0.73877	531	0.13382
1020	0.00264	1120	0.08424	530	0.74279	530	0.1354
1021	0.00244	1121	0.08234	529	0.73172	529	0.13537
1022	0.0024	1122	0.08249	528	0.73776	528	0.13761
1023	0.00241	1123	0.08013	527	0.75151	527	0.13558
1024	0.00225	1124	0.07714	526	0.7049	526	0.13578
1025	0.00233	1125	0.07787	525	0.6841	525	0.13578
1026	0.00227	1126	0.07477	524	0.69484	524	0.13661
1027	0.00216	1127	0.0736	523	0.68142	523	0.1354
1028	0.00208	1128	0.07157	522	0.68679	522	0.13682
1029	0.00207	1129	0.07073	521	0.66834	521	0.13772
1030	0.00194	1130	0.06869	520	0.66164	520	0.13427
1031	0.00194	1131	0.0684	519	0.65459	519	0.13482
1032	0.00191	1132	0.06655	518	0.63917	518	0.13551
1033	0.00201	1133	0.0673	517	0.64185	517	0.13499
1034	0.00181	1134	0.0695	516	0.63783	516	0.13685
1035	0.00182	1135	0.06509	515	0.61636	515	0.13199
1036	0.00185	1136	0.06237	514	0.6281	514	0.13382
1037	0.00178	1137	0.06121	513	0.60161	513	0.13216
1038	0.00161	1138	0.06092	512	0.63581	512	0.13316
1039	0.00162	1139	0.05923	511	0.60731	511	0.1324
1040	0.00158	1140	0.05809	510	0.60966	510	0.13216
1041	0.00144	1141	0.05725	509	0.62005	509	0.13168
1042	0.00142	1142	0.05575	508	0.62374	508	0.13344
1043	0.00134	1143	0.05457	507	0.57914	507	0.13054
1044	0.00134	1144	0.05495	506	0.59356	506	0.13081
1045	0.00127	1145	0.05403	505	0.57176	505	0.12867
1046	0.00141	1146	0.0531	504	0.57445	504	0.12815
1047	0.00128	1147	0.05244	503	0.55734	503	0.12664
1048	0.00138	1148	0.05181	502	0.55097	502	0.12774
1049	0.00131	1149	0.05033	501	0.5607	501	0.1274
1050	0.00122	1150	0.04984	500	0.55533	500	0.12584
1051	0.00121	1151	0.04877	499	0.54594	499	0.1245
1052	0.00122	1152	0.04778	498	0.55198	498	0.12522
1053	0.00108	1153	0.047	497	0.53991	497	0.12339
1054	0.00104	1154	0.04559	496	0.52918	496	0.1209
1055	0.00104	1155	0.04619	495	0.53085	495	0.12039
1056	0.00112	1156	0.04421	494	0.50034	494	0.11707
1057	0.00114	1157	0.04446	493	0.50335	493	0.1188
1058	0.00105	1158	0.04377	492	0.52314	492	0.11866
1059	0.000879079	1159	0.04294	491	0.50805	491	0.1159
1060	0.00107	1160	0.04278	490	0.50067	490	0.11521
1061	0.000921482	1161	0.04203	489	0.50235	489	0.11227
1062	0.000973025	1162	0.04005	488	0.49665	488	0.11331
1063	0.000869651	1163	0.04061	487	0.49631	487	0.11041
1064	0.000883815	1164	0.03924	486	0.49799	486	0.10951
1065	0.001	1165	0.03712	485	0.49195	485	0.1083
1066	0.000836961	1166	0.03824	484	0.53186	484	0.11006
1067	0.000822068	1167	0.03715	483	0.49463	483	0.10765
1068	0.000822465	1168	0.03614	482	0.51442	482	0.10551
1069	0.000796224	1169	0.03602	481	0.51777	481	0.10464
1070	0.000729548	1170	0.03626	480	0.50704	480	0.10433
1071	0.000811055	1171	0.03607	479	0.47418	479	0.09995
1072	0.000769106	1172	0.03499	478	0.47284	478	0.09957
1073	0.000702564	1173	0.03452	477	0.47586	477	0.09694
1074	0.000684028	1174	0.03446	476	0.47586	476	0.09587
1075	0.000594211	1175	0.03297	475	0.46311	475	0.09391
1076	0.000596066	1176	0.03248	474	0.50201	474	0.09529
1077	0.000624434	1177	0.03193	473	0.47049	473	0.09094
1078	0.000620675	1178	0.03244	472	0.48793	472	0.09277
1079	0.000517313	1179	0.03092	471	0.46311	471	0.08963
1080	0.0006471	1180	0.03169	470	0.44165	470	0.08752
1081	0.000604638	1181	0.02991	469	0.47586	469	0.08797
1082	0.000655936	1182	0.03057	468	0.43058	468	0.08244
1083	0.000596097	1183	0.02899	467	0.45272	467	0.084
1084	0.00056206	1184	0.02939	466	0.45775	466	0.08103
1085	0.000505112	1185	0.02943	465	0.44702	465	0.08303
1086	0.000437203	1186	0.02791	464	0.45842	464	0.0811
1087	0.000453386	1187	0.02782	463	0.45104	463	0.08055
1088	0.000398605	1188	0.02725	462	0.44836	462	0.08037
1089	0.000496383	1189	0.02628	461	0.4326	461	0.07806
1090	0.000408622	1190	0.027	460	0.45339	460	0.07692
1091	0.000525484	1191	0.02598	459	0.45439	459	0.07865
1092	0.000401078	1192	0.0263	458	0.44601	458	0.07827
1093	0.000399825	1193	0.025	457	0.45205	457	0.07461
1094	0.000391732	1194	0.02578	456	0.44836	456	0.07609
1095	0.000378148	1195	0.02516	455	0.44232	455	0.07685
1096	0.000408782	1196	0.02514	454	0.45205	454	0.07578
1097	0.000413735	1197	0.0243	453	0.43461	453	0.0744
1098	0.000399636	1198	0.02351	452	0.43997	452	0.07084
1099	0.000311793	1199	0.02365	451	0.46848	451	0.07478
1100	0.000334467	1200	0.02322	450	0.44802	450	0.07202
1101	0.000250965	1201	0.02411	449	0.44199	449	0.0753
1102	0.000347962	1202	0.02338	448	0.45506	448	0.07223
1103	0.000314775	1203	0.02379	447	0.44836	447	0.06908
1104	0.000292295	1204	0.02232	446	0.49799	446	0.07513
1105	0.000276735	1205	0.0222	445	0.49162	445	0.07129
1106	0.000290057	1206	0.02199	444	0.46278	444	0.07098
1107	0.000252584	1207	0.02084	443	0.48893	443	0.06919
1108	0.000267208	1208	0.02157	442	0.48558	442	0.07119
1109	0.000219625	1209	0.02018	441	0.48357	441	0.07015
1110	0.00018381	1210	0.02111	440	0.4668	440	0.07057
1111	0.000236208	1211	0.02066	439	0.45607	439	0.06753
1112	0.000237591	1212	0.02019	438	0.47552	438	0.06801
1113	0.00026985	1213	0.02	437	0.48256	437	0.06933
1114	0.000228572	1214	0.01983	436	0.47988	436	0.06746
1115	0.000272316	1215	0.01948	435	0.54628	435	0.07298
1116	0.000233961	1216	0.0188	434	0.49564	434	0.06584
1117	0.000161476	1217	0.0192	433	0.48323	433	0.06908
1118	0.000238978	1218	0.01903	432	0.50268	432	0.06591
1119	0.000264244	1219	0.01825	431	0.51677	431	0.07402
1120	0.000198842	1220	0.0182	430	0.51274	430	0.07005
1121	0.00022865	1221	0.01859	429	0.52381	429	0.07264
1122	0.000248101	1222	0.01739	428	0.48692	428	0.06825
1123	0.00018044	1223	0.01811	427	0.56271	427	0.0772
1124	0.000183721	1224	0.017	426	0.51207	426	0.07454
1125	0.000125387	1225	0.01757	425	0.51006	425	0.07374
1126	0.000194154	1226	0.01689	424	0.51576	424	0.07716
1127	0.000186688	1227	0.01718	423	0.54561	423	0.07768
1128	0.000185673	1228	0.01681	422	0.5275	422	0.0764
1129	0.000111865	1229	0.01673	421	0.53823	421	0.08093
1130	5.8396e-05	1230	0.01709	420	0.54393	420	0.08365
1131	0.000145493	1231	0.01672	419	0.54829	419	0.08351
1132	0.000116399	1232	0.01539	418	0.52884	418	0.08376
1133	0.000130616	1233	0.0155	417	0.53052	417	0.08963
1134	0.000135475	1234	0.01554	416	0.55533	416	0.0907
1135	9.36716e-05	1235	0.01489	415	0.58585	415	0.09667
1136	0.000120972	1236	0.01494	414	0.5721	414	0.0936
1137	0.00012791	1237	0.01526	413	0.56942	413	0.09812
1138	7.22965e-05	1238	0.01442	412	0.556	412	0.10419
1139	9.22898e-05	1239	0.01473	411	0.57076	411	0.1043
1140	5.18602e-05	1240	0.01456	410	0.56841	410	0.10654
1141	0.000156311	1241	0.0143	409	0.58551	409	0.112
1142	0.000204398	1242	0.01376	408	0.61167	408	0.11569
1143	5.38342e-05	1243	0.01358	407	0.59893	407	0.11245
1144	8.19518e-05	1244	0.01361	406	0.6281	406	0.12235
1145	5.9467e-05	1245	0.01411	405	0.58585	405	0.11838
1146	4.98296e-05	1246	0.01323	404	0.62911	404	0.11973
1147	0.000114012	1247	0.01277	403	0.64353	403	0.12342
1148	3.99005e-05	1248	0.01279	402	0.61737	402	0.12477
1149	2.43629e-05	1249	0.01276	401	0.65862	401	0.12487
1150	9.58007e-05	1250	0.01295	400	0.67606	400	0.12584
1151	4.52287e-05	1251	0.01332
1152	2.12289e-05	1252	0.01199
1153	1.34881e-05	1253	0.01287
1154	-2.24594e-06	1254	0.01163
1155	4.95183e-05	1255	0.01176
1156	2.45133e-05	1256	0.01181
1157	2.23401e-05	1257	0.01142
1158	2.08531e-05	1258	0.01117
1159	0.000131429	1259	0.01082
1160	2.74301e-05	1260	0.0112
1161	3.2624e-05	1261	0.01133
1162	6.66458e-06	1262	0.01119
1163	1.55282e-05	1263	0.01052
1164	2.51375e-05	1264	0.01069
1165	5.31386e-05	1265	0.00987
1166	-3.98878e-05	1266	0.00995
1167	-4.3614e-05	1267	0.0112
1168	7.37707e-07	1268	0.00906
1169	5.07272e-05	1269	0.00928
1170	-3.53593e-05	1270	0.00959
1171	2.87116e-05	1271	0.00936
1172	1.46979e-06	1272	0.00949
1173	1.10054e-05	1273	0.00943
1174	7.35196e-07	1274	0.00959
1175	-2.64605e-05	1275	0.00949
1176	-2.20003e-05	1276	0.00918
1177	-1.53523e-05	1277	0.00838
1178	4.01755e-05	1278	0.00884
1179	-4.9552e-05	1279	0.00889
1180	1.3728e-05	1280	0.00838
1181	7.15127e-05	1281	0.0079
1182	-6.26889e-05	1282	0.00807
1183	2.87082e-05	1283	0.00887
1184	-3.36382e-05	1284	0.00814
1185	-4.08813e-05	1285	0.00851
1186	6.75628e-05	1286	0.00881
1187	-2.15325e-06	1287	0.0085
1188	6.4496e-06	1288	0.00775
1189	-1.36041e-05	1289	0.00805
1190	8.31764e-05	1290	0.00794
1191	-4.08868e-05	1291	0.00697
1192	-6.72382e-05	1292	0.0071
1193	-3.28565e-05	1293	0.00741
1194	-8.49886e-05	1294	0.00791
1195	3.42977e-05	1295	0.00789
1196	-6.49986e-05	1296	0.00724
1197	-2.13646e-06	1297	0.00758
1198	-8.63481e-05	1298	0.00738
1199	3.56723e-06	1299	0.00726
1200	-2.64445e-05	1300	0.00635
		1301	0.00747
		1302	0.00708
		1303	0.00734
		1304	0.00653
		1305	0.00682
		1306	0.00704
		1307	0.00663
		1308	0.00739
		1309	0.00608
		1310	0.00666
		1311	0.00646
		1312	0.00685
		1313	0.00681
		1314	0.00543
		1315	0.00614
		1316	0.00585
		1317	0.00572
		1318	0.00631
		1319	0.00562
		1320	0.00574
		1321	0.00557
		1322	0.00552
		1323	0.00549
		1324	0.00565
		1325	0.00532
		1326	0.00558
		1327	0.00554
		1328	0.00577
		1329	0.00569
		1330	0.00493
		1331	0.00563
		1332	0.00406
		1333	0.0055
		1334	0.0049
		1335	0.00532
		1336	0.0046
		1337	0.00465
		1338	0.0048
		1339	0.00484
		1340	0.00461
		1341	0.00532
		1342	0.00431
		1343	0.00426
		1344	0.00444
		1345	0.00457
		1346	0.00467
		1347	0.00397
		1348	0.00456
		1349	0.00424
		1350	0.0045
		1351	0.00349
		1352	0.00343
		1353	0.00316
		1354	0.00381
		1355	0.00413
		1356	0.00396
		1357	0.00402
		1358	0.00417
		1359	0.00401
		1360	0.00427
		1361	0.00391
		1362	0.00443
		1363	0.00301
		1364	0.00427
		1365	0.0042
		1366	0.00285
		1367	0.00331
		1368	0.00394
		1369	0.00302
		1370	0.00302
		1371	0.0029
		1372	0.00378
		1373	0.00321
		1374	0.00378
		1375	0.00317
		1376	0.00321
		1377	0.00282
		1378	0.00297
		1379	0.00273
		1380	0.00337
		1381	0.00285
		1382	0.00384
		1383	0.00387
		1384	0.0019
		1385	0.00234
		1386	0.00197
		1387	0.0029
		1388	0.00244
		1389	0.00197
		1390	0.00221
		1391	0.00138
		1392	0.00256
		1393	0.00231
		1394	0.00251
		1395	0.00272
		1396	0.00172
		1397	0.00233
		1398	0.00218
		1399	0.00323
		1400	0.00213
		1401	0.00232
		1402	0.00157
		1403	0.00121
		1404	0.0023
		1405	0.00217
		1406	0.00212
		1407	0.00192
		1408	0.00154
		1409	0.00146
		1410	0.0021
		1411	0.00206
		1412	0.00118
		1413	0.00187
		1414	0.00195
		1415	0.00226
		1416	0.00139
		1417	0.000834746
		1418	0.00165
		1419	0.00223
		1420	0.00168
		1421	0.00177
		1422	0.0022
		1423	0.00109
		1424	0.00119
		1425	0.00101
		1426	0.000917756
		1427	0.00213
		1428	0.00119
		1429	0.00182
		1430	0.000581561
		1431	0.000727564
		1432	0.000984204
		1433	0.000954378
		1434	0.00181
		1435	0.00132
		1436	0.000850747
		1437	0.000835322
		1438	0.00193
		1439	0.000751127
		1440	0.00173
		1441	0.00131
		1442	0.00122
		1443	0.000700228
		1444	0.000622662
		1445	0.00107
		1446	0.00167
		1447	0.000809325
		1448	0.00156
		1449	0.00123
		1450	0.000835405
		1451	0.00107
		1452	0.00099173
		1453	0.000600327
		1454	0.00161
		1455	0.00118
		1456	0.000434813
		1457	0.00112
		1458	0.000773435
		1459	0.00101
		1460	0.00129
		1461	0.000881124
		1462	0.000674131
		1463	0.000945784
		1464	0.00118
		1465	0.000562228
		1466	0.00103
		1467	-5.17877e-05
		1468	0.000168745
		1469	0.000279675
		1470	0.00126
		1471	0.0014
		1472	0.00122
		1473	0.000210499
		1474	0.00119
		1475	0.000690569
		1476	0.00106
		1477	0.000362504
		1478	0.000534501
		1479	0.00119
		1480	0.000963816
		1481	0.00125
		1482	0.00062012
		1483	0.00111
		1484	0.00105
		1485	0.0004753
		1486	0.000778163
		1487	0.00151
		1488	0.000758529
		1489	0.000777099
		1490	0.000187268
		1491	0.00052358
		1492	0.000274747
		1493	0.00017259
		1494	0.000725875
		1495	0.000705494
		1496	0.000893099
		1497	0.000591283
		1498	0.000385485
		1499	0.000346184
		1500	0.00068714

## Sheet: Fig. 2a
Time (ns)	PL (count)
1.2207	0
2.44141	0
3.66211	0
4.88281	0
6.10352	0
7.32422	0
8.54492	0
9.76563	0
10.9863	0
12.207	0
13.4277	0
14.6484	0
15.8691	0
17.0898	0
18.3105	0
19.5312	0
20.752	0
21.9727	0
23.1934	0
24.4141	0
25.6348	0
26.8555	0
28.0762	0
29.2969	0
30.5176	0
31.7383	0
32.959	0
34.1797	0
35.4004	0
36.6211	0
37.8418	0
39.0625	0.1
40.2832	0
41.5039	0
42.7246	0
43.9453	0
45.166	0
46.3867	0
47.6074	0
48.8281	0
50.0488	0
51.2695	0
52.4902	0
53.7109	0
54.9316	1
56.1523	0
57.373	1
58.5938	1
59.8145	0
61.0352	0
62.2559	0
63.4766	2
64.6973	0
65.918	1
67.1387	1
68.3594	1
69.5801	0.1
70.8008	1
72.0215	24
73.2422	208
74.4629	639
75.6836	907
76.9043	935
78.125	901
79.3457	884
80.5664	924
81.7871	900
83.0078	913
84.2285	1000
85.4492	909
86.6699	897
87.8906	892
89.1113	914
90.332	883
91.5527	918
92.7734	915
93.9941	944
95.2148	951
96.4356	904
97.6562	907
98.8769	886
100.098	927
101.318	920
102.539	888
103.76	921
104.98	920
106.201	848
107.422	887
108.643	834
109.863	852
111.084	845
112.305	842
113.525	831
114.746	807
115.967	872
117.188	811
118.408	836
119.629	887
120.85	852
122.07	801
123.291	878
124.512	865
125.732	812
126.953	827
128.174	824
129.395	823
130.615	810
131.836	794
133.057	836
134.277	783
135.498	820
136.719	753
137.939	794
139.16	819
140.381	836
141.602	765
142.822	726
144.043	805
145.264	769
146.484	804
147.705	782
148.926	770
150.146	782
151.367	790
152.588	724
153.809	761
155.029	758
156.25	755
157.471	773
158.691	773
159.912	731
161.133	715
162.354	734
163.574	724
164.795	740
166.016	704
167.236	720
168.457	740
169.678	716
170.898	738
172.119	704
173.34	705
174.561	696
175.781	679
177.002	718
178.223	685
179.443	691
180.664	728
181.885	699
183.105	682
184.326	696
185.547	691
186.768	713
187.988	666
189.209	711
190.43	674
191.65	662
192.871	691
194.092	611
195.312	691
196.533	612
197.754	648
198.975	613
200.195	617
201.416	625
202.637	634
203.857	650
205.078	642
206.299	662
207.52	668
208.74	632
209.961	654
211.182	642
212.402	645
213.623	664
214.844	668
216.064	592
217.285	646
218.506	611
219.727	606
220.947	623
222.168	641
223.389	606
224.609	589
225.83	637
227.051	599
228.271	576
229.492	618
230.713	597
231.934	566
233.154	637
234.375	549
235.596	549
236.816	571
238.037	533
239.258	546
240.479	545
241.699	610
242.92	553
244.141	553
245.361	541
246.582	581
247.803	549
249.023	574
250.244	572
251.465	578
252.686	533
253.906	504
255.127	553
256.348	558
257.568	528
258.789	597
260.01	544
261.23	548
262.451	554
263.672	498
264.893	510
266.113	525
267.334	496
268.555	537
269.775	565
270.996	517
272.217	514
273.438	485
274.658	533
275.879	507
277.1	513
278.32	495
279.541	535
280.762	480
281.982	497
283.203	491
284.424	515
285.645	540
286.865	493
288.086	519
289.307	501
290.527	486
291.748	468
292.969	475
294.189	475
295.41	474
296.631	500
297.852	480
299.072	479
300.293	473
301.514	507
302.734	491
303.955	465
305.176	470
306.396	475
307.617	505
308.838	448
310.059	428
311.279	442
312.5	460
313.721	465
314.941	431
316.162	435
317.383	431
318.604	425
319.824	450
321.045	428
322.266	456
323.486	393
324.707	422
325.928	443
327.148	475
328.369	398
329.59	447
330.811	409
332.031	418
333.252	443
334.473	426
335.693	422
336.914	450
338.135	447
339.355	430
340.576	378
341.797	452
343.018	420
344.238	445
345.459	413
346.68	412
347.9	432
349.121	417
350.342	414
351.562	414
352.783	402
354.004	383
355.225	411
356.445	413
357.666	398
358.887	404
360.107	378
361.328	402
362.549	366
363.77	406
364.99	369
366.211	372
367.432	388
368.652	398
369.873	379
371.094	388
372.314	395
373.535	380
374.756	360
375.977	345
377.197	407
378.418	338
379.639	377
380.859	380
382.08	373
383.301	388
384.521	339
385.742	345
386.963	371
388.184	329
389.404	390
390.625	323
391.846	346
393.066	330
394.287	364
395.508	374
396.729	351
397.949	371
399.17	340
400.391	296
401.611	350
402.832	351
404.053	316
405.273	334
406.494	363
407.715	343
408.936	360
410.156	338
411.377	314
412.598	330
413.818	324
415.039	336
416.26	337
417.48	361
418.701	332
419.922	326
421.143	352
422.363	305
423.584	312
424.805	304
426.025	311
427.246	314
428.467	339
429.688	323
430.908	300
432.129	330
433.35	345
434.57	317
435.791	333
437.012	307
438.232	323
439.453	347
440.674	265
441.895	281
443.115	311
444.336	303
445.557	311
446.777	325
447.998	289
449.219	285
450.439	310
451.66	303
452.881	266
454.102	270
455.322	283
456.543	289
457.764	276
458.984	287
460.205	269
461.426	290
462.646	307
463.867	289
465.088	275
466.309	317
467.529	290
468.75	317
469.971	284
471.191	305
472.412	297
473.633	272
474.854	275
476.074	252
477.295	289
478.516	282
479.736	274
480.957	268
482.178	248
483.398	252
484.619	247
485.84	242
487.061	261
488.281	256
489.502	288
490.723	254
491.943	262
493.164	263
494.385	256
495.605	264
496.826	269
498.047	220
499.268	245
500.488	296
501.709	267
502.93	270
504.15	246
505.371	248
506.592	242
507.812	264
509.033	275
510.254	253
511.475	253
512.695	272
513.916	255
515.137	248
516.357	196
517.578	250
518.799	247
520.02	236
521.24	226
522.461	225
523.682	252
524.902	232
526.123	265
527.344	258
528.564	263
529.785	224
531.006	232
532.227	240
533.447	243
534.668	231
535.889	228
537.109	237
538.33	217
539.551	244
540.771	215
541.992	215
543.213	221
544.434	234
545.654	232
546.875	234
548.096	220
549.316	198
550.537	233
551.758	202
552.979	208
554.199	248
555.42	239
556.641	224
557.861	225
559.082	215
560.303	245
561.523	237
562.744	217
563.965	231
565.186	217
566.406	194
567.627	196
568.848	233
570.068	188
571.289	227
572.51	197
573.73	203
574.951	208
576.172	222
577.393	201
578.613	187
579.834	201
581.055	234
582.275	219
583.496	196
584.717	185
585.938	182
587.158	198
588.379	192
589.6	197
590.82	182
592.041	215
593.262	198
594.482	178
595.703	174
596.924	177
598.145	195
599.365	207
600.586	157
601.807	188
603.027	186
604.248	195
605.469	209
606.689	178
607.91	193
609.131	176
610.352	172
611.572	186
612.793	169
614.014	183
615.234	175
616.455	156
617.676	161
618.896	170
620.117	181
621.338	172
622.559	167
623.779	173
625	164
626.221	192
627.441	164
628.662	175
629.883	175
631.104	141
632.324	187
633.545	161
634.766	183
635.986	176
637.207	157
638.428	149
639.648	202
640.869	184
642.09	167
643.311	181
644.531	182
645.752	175
646.973	174
648.193	169
649.414	148
650.635	172
651.855	173
653.076	156
654.297	160
655.518	197
656.738	156
657.959	150
659.18	182
660.4	166
661.621	152
662.842	132
664.062	133
665.283	162
666.504	168
667.725	138
668.945	166
670.166	170
671.387	161
672.607	159
673.828	168
675.049	157
676.27	141
677.49	150
678.711	146
679.932	156
681.152	149
682.373	156
683.594	162
684.814	155
686.035	143
687.256	151
688.477	140
689.697	144
690.918	131
692.139	148
693.359	161
694.58	146
695.801	133
697.021	146
698.242	140
699.463	130
700.684	156
701.904	148
703.125	126
704.346	146
705.566	109
706.787	135
708.008	128
709.229	108
710.449	132
711.67	144
712.891	151
714.111	114
715.332	133
716.553	121
717.773	146
718.994	105
720.215	134
721.436	127
722.656	125
723.877	150
725.098	142
726.318	110
727.539	129
728.76	124
729.98	126
731.201	129
732.422	125
733.643	124
734.863	126
736.084	118
737.305	120
738.525	127
739.746	126
740.967	127
742.188	129
743.408	140
744.629	118
745.85	117
747.07	136
748.291	126
749.512	139
750.732	110
751.953	117
753.174	105
754.395	115
755.615	123
756.836	111
758.057	117
759.277	137
760.498	127
761.719	109
762.939	114
764.16	122
765.381	103
766.602	112
767.822	111
769.043	112
770.264	124
771.484	118
772.705	110
773.926	127
775.146	104
776.367	113
777.588	106
778.809	114
780.029	118
781.25	109
782.471	119
783.691	108
784.912	115
786.133	109
787.354	89
788.574	112
789.795	118
791.016	102
792.236	108
793.457	99
794.678	106
795.898	100
797.119	102
798.34	100
799.561	100
800.781	104
802.002	109
803.223	110
804.443	88
805.664	100
806.885	78
808.105	95
809.326	119
810.547	115
811.768	102
812.988	92
814.209	92
815.43	94
816.65	100
817.871	90
819.092	94
820.312	100
821.533	109
822.754	116
823.975	112
825.195	110
826.416	111
827.637	89
828.857	98
830.078	94
831.299	83
832.52	97
833.74	93
834.961	89
836.182	86
837.402	100
838.623	109
839.844	96
841.064	88
842.285	92
843.506	98
844.727	92
845.947	94
847.168	85
848.389	104
849.609	93
850.83	91
852.051	80
853.271	78
854.492	88
855.713	97
856.934	84
858.154	107
859.375	82
860.596	100
861.816	77
863.037	85
864.258	102
865.479	72
866.699	91
867.92	80
869.141	74
870.361	98
871.582	87
872.803	81
874.023	90
875.244	65
876.465	91
877.686	80
878.906	90
880.127	86
881.348	79
882.568	80
883.789	82
885.01	93
886.23	64
887.451	89
888.672	85
889.893	80
891.113	98
892.334	87
893.555	95
894.775	77
895.996	74
897.217	84
898.438	75
899.658	68
900.879	88
902.1	69
903.32	90
904.541	88
905.762	101
906.982	86
908.203	75
909.424	69
910.645	66
911.865	75
913.086	67
914.307	60
915.527	76
916.748	64
917.969	69
919.189	73
920.41	67
921.631	56
922.852	78
924.072	85
925.293	65
926.514	71
927.734	76
928.955	70
930.176	75
931.396	66
932.617	84
933.838	61
935.059	71
936.279	65
937.5	63
938.721	62
939.941	77
941.162	64
942.383	83
943.604	75
944.824	66
946.045	62
947.266	75
948.486	65
949.707	72
950.928	82
952.148	53
953.369	71
954.59	51
955.811	76
957.031	68
958.252	67
959.473	71
960.693	62
961.914	71
963.135	63
964.355	67
965.576	85
966.797	72
968.018	65
969.238	61
970.459	55
971.68	65
972.9	56
974.121	65
975.342	66
976.562	69
977.783	67
979.004	66
980.225	66
981.445	49
982.666	71
983.887	66
985.107	62
986.328	69
987.549	59
988.77	73
989.99	66
991.211	78
992.432	53
993.652	57
994.873	51
996.094	57
997.314	56
998.535	68
999.756	58
1000.98	51
1002.2	59
1003.42	47
1004.64	56
1005.86	36
1007.08	59
1008.3	68
1009.52	61
1010.74	53
1011.96	72
1013.18	52
1014.4	72
1015.62	65
1016.85	61
1018.07	59
1019.29	54
1020.51	49
1021.73	53
1022.95	48
1024.17	45
1025.39	53
1026.61	66
1027.83	49
1029.05	64
1030.27	56
1031.49	39
1032.71	64
1033.94	37
1035.16	52
1036.38	53
1037.6	54
1038.82	54
1040.04	43
1041.26	59
1042.48	49
1043.7	59
1044.92	47
1046.14	47
1047.36	38
1048.58	48
1049.8	58
1051.03	47
1052.25	53
1053.47	58
1054.69	52
1055.91	58
1057.13	47
1058.35	51
1059.57	48
1060.79	56
1062.01	57
1063.23	38
1064.45	56
1065.67	38
1066.89	42
1068.12	58
1069.34	54
1070.56	51
1071.78	60
1073	46
1074.22	33
1075.44	50
1076.66	39
1077.88	41
1079.1	46
1080.32	51
1081.54	52
1082.76	47
1083.98	52
1085.21	35
1086.43	39
1087.65	50
1088.87	51
1090.09	46
1091.31	47
1092.53	46
1093.75	55
1094.97	43
1096.19	41
1097.41	50
1098.63	46
1099.85	47
1101.07	48
1102.29	50
1103.52	35
1104.74	43
1105.96	40
1107.18	46
1108.4	43
1109.62	45
1110.84	39
1112.06	36
1113.28	62
1114.5	43
1115.72	39
1116.94	46
1118.16	44
1119.38	45
1120.61	55
1121.83	45
1123.05	30
1124.27	47
1125.49	43
1126.71	31
1127.93	46
1129.15	21
1130.37	47
1131.59	37
1132.81	37
1134.03	44
1135.25	39
1136.47	52
1137.7	39
1138.92	42
1140.14	37
1141.36	29
1142.58	37
1143.8	58
1145.02	46
1146.24	39
1147.46	25
1148.68	27
1149.9	39
1151.12	36
1152.34	44
1153.56	41
1154.79	37
1156.01	21
1157.23	37
1158.45	43
1159.67	44
1160.89	44
1162.11	31
1163.33	43
1164.55	26
1165.77	34
1166.99	34
1168.21	47
1169.43	30
1170.65	48
1171.88	33
1173.1	37
1174.32	32
1175.54	36
1176.76	46
1177.98	27
1179.2	35
1180.42	41
1181.64	36
1182.86	23
1184.08	38
1185.3	38
1186.52	34
1187.74	36
1188.96	40
1190.19	43
1191.41	18
1192.63	28
1193.85	32
1195.07	23
1196.29	44
1197.51	31
1198.73	47
1199.95	44
1201.17	29
1202.39	23
1203.61	26
1204.83	30
1206.05	30
1207.28	32
1208.5	33
1209.72	34
1210.94	28
1212.16	35
1213.38	34
1214.6	36
1215.82	30
1217.04	26
1218.26	28
1219.48	34
1220.7	20
1221.92	40
1223.14	26
1224.37	31
1225.59	18
1226.81	24
1228.03	28
1229.25	34
1230.47	22
1231.69	26
1232.91	27
1234.13	33
1235.35	33
1236.57	30
1237.79	23
1239.01	29
1240.23	36
1241.46	37
1242.68	26
1243.9	31
1245.12	29
1246.34	22
1247.56	35
1248.78	33
1250	33
1251.22	25
1252.44	22
1253.66	25
1254.88	26
1256.1	22
1257.32	33
1258.54	38
1259.77	33
1260.99	25
1262.21	28
1263.43	28
1264.65	28
1265.87	23
1267.09	25
1268.31	29
1269.53	26
1270.75	30
1271.97	23
1273.19	23
1274.41	21
1275.63	23
1276.86	34
1278.08	31
1279.3	27
1280.52	31
1281.74	20
1282.96	42
1284.18	24
1285.4	20
1286.62	22
1287.84	26
1289.06	34
1290.28	31
1291.5	21
1292.72	20
1293.95	24
1295.17	17
1296.39	19
1297.61	25
1298.83	19
1300.05	22
1301.27	13
1302.49	21
1303.71	12
1304.93	20
1306.15	18
1307.37	18
1308.59	20
1309.81	19
1311.04	20
1312.26	31
1313.48	22
1314.7	20
1315.92	29
1317.14	27
1318.36	23
1319.58	26
1320.8	15
1322.02	22
1323.24	18
1324.46	26
1325.68	23
1326.9	23
1328.12	22
1329.35	25
1330.57	19
1331.79	19
1333.01	26
1334.23	28
1335.45	28
1336.67	17
1337.89	28
1339.11	16
1340.33	16
1341.55	22
1342.77	15
1343.99	15
1345.21	19
1346.44	17
1347.66	22
1348.88	19
1350.1	29
1351.32	19
1352.54	18
1353.76	24
1354.98	29
1356.2	22
1357.42	21
1358.64	19
1359.86	30
1361.08	19
1362.3	20
1363.53	17
1364.75	22
1365.97	17
1367.19	21
1368.41	21
1369.63	30
1370.85	28
1372.07	17
1373.29	23
1374.51	28
1375.73	31
1376.95	19
1378.17	16
1379.39	17
1380.62	25
1381.84	25
1383.06	22
1384.28	17
1385.5	17
1386.72	22
1387.94	16
1389.16	21
1390.38	20
1391.6	18
1392.82	25
1394.04	19
1395.26	14
1396.48	19
1397.71	17
1398.93	22
1400.15	20
1401.37	17
1402.59	12
1403.81	22
1405.03	25
1406.25	23
1407.47	24
1408.69	23
1409.91	17
1411.13	14
1412.35	22
1413.57	11
1414.79	20
1416.02	21
1417.24	19
1418.46	15
1419.68	25
1420.9	25
1422.12	20
1423.34	18
1424.56	19
1425.78	32
1427	16
1428.22	21
1429.44	16
1430.66	15
1431.88	16
1433.11	18
1434.33	18
1435.55	13
1436.77	19
1437.99	22
1439.21	22
1440.43	15
1441.65	16
1442.87	16
1444.09	23
1445.31	10
1446.53	17
1447.75	20
1448.97	16
1450.2	15
1451.42	16
1452.64	15
1453.86	11
1455.08	22
1456.3	16
1457.52	12
1458.74	16
1459.96	15
1461.18	15
1462.4	13
1463.62	13
1464.84	20
1466.06	7
1467.29	11
1468.51	18
1469.73	8
1470.95	14
1472.17	12
1473.39	12
1474.61	12
1475.83	14
1477.05	9
1478.27	17
1479.49	17
1480.71	12
1481.93	21
1483.15	15
1484.38	12
1485.6	8
1486.82	12
1488.04	24
1489.26	16
1490.48	13
1491.7	14
1492.92	15
1494.14	8
1495.36	15
1496.58	25
1497.8	13
1499.02	18
1500.24	24
1501.46	11
1502.69	10
1503.91	10
1505.13	7
1506.35	16
1507.57	21
1508.79	14
1510.01	12
1511.23	14
1512.45	20
1513.67	22
1514.89	16
1516.11	15
1517.33	12
1518.55	16
1519.78	9
1521	14
1522.22	15
1523.44	13
1524.66	15
1525.88	15
1527.1	12
1528.32	13
1529.54	11
1530.76	11
1531.98	10
1533.2	15
1534.42	20
1535.64	19
1536.87	12
1538.09	11
1539.31	9
1540.53	18
1541.75	10
1542.97	15
1544.19	18
1545.41	9
1546.63	12
1547.85	14
1549.07	14
1550.29	14
1551.51	17
1552.73	9
1553.96	13
1555.18	15
1556.4	15
1557.62	10
1558.84	18
1560.06	9
1561.28	17
1562.5	17
1563.72	13
1564.94	17
1566.16	9
1567.38	11
1568.6	9
1569.82	6
1571.04	10
1572.27	15
1573.49	10
1574.71	11
1575.93	10
1577.15	10
1578.37	12
1579.59	15
1580.81	16
1582.03	6
1583.25	12
1584.47	8
1585.69	10
1586.91	10
1588.13	15
1589.36	12
1590.58	11
1591.8	15
1593.02	4
1594.24	12
1595.46	9
1596.68	9
1597.9	12
1599.12	11
1600.34	13
1601.56	12
1602.78	6
1604	12
1605.22	6
1606.45	8
1607.67	11
1608.89	8
1610.11	9
1611.33	13
1612.55	15
1613.77	11
1614.99	6
1616.21	16
1617.43	4
1618.65	12
1619.87	7
1621.09	5
1622.31	15
1623.54	13
1624.76	11
1625.98	18
1627.2	9
1628.42	10
1629.64	15
1630.86	15
1632.08	9
1633.3	14
1634.52	10
1635.74	2
1636.96	10
1638.18	5
1639.4	5
1640.62	10
1641.85	8
1643.07	8
1644.29	14
1645.51	6
1646.73	8
1647.95	11
1649.17	18
1650.39	11
1651.61	7
1652.83	4
1654.05	12
1655.27	10
1656.49	6
1657.71	14
1658.94	4
1660.16	6
1661.38	10
1662.6	10
1663.82	8
1665.04	12
1666.26	10
1667.48	8
1668.7	13
1669.92	3
1671.14	11
1672.36	5
1673.58	10
1674.8	8
1676.03	10
1677.25	11
1678.47	10
1679.69	7
1680.91	13
1682.13	11
1683.35	8
1684.57	11
1685.79	13
1687.01	4
1688.23	8
1689.45	10
1690.67	11
1691.89	8
1693.12	10
1694.34	7
1695.56	5
1696.78	5
1698	8
1699.22	9
1700.44	10
1701.66	13
1702.88	12
1704.1	7
1705.32	12
1706.54	5
1707.76	10
1708.98	5
1710.21	6
1711.43	11
1712.65	16
1713.87	8
1715.09	8
1716.31	12
1717.53	10
1718.75	7
1719.97	10
1721.19	5
1722.41	8
1723.63	7
1724.85	8
1726.07	6
1727.29	4
1728.52	8
1729.74	9
1730.96	11
1732.18	13
1733.4	7
1734.62	8
1735.84	10
1737.06	7
1738.28	12
1739.5	9
1740.72	9
1741.94	8
1743.16	8
1744.38	4
1745.61	6
1746.83	12
1748.05	6
1749.27	8
1750.49	6
1751.71	5
1752.93	12
1754.15	10
1755.37	6
1756.59	5
1757.81	8
1759.03	5
1760.25	5
1761.47	10
1762.7	13
1763.92	12
1765.14	7
1766.36	10
1767.58	10
1768.8	10
1770.02	8
1771.24	7
1772.46	9
1773.68	5
1774.9	4
1776.12	7
1777.34	7
1778.56	4
1779.79	3
1781.01	2
1782.23	13
1783.45	5
1784.67	6
1785.89	5
1787.11	4
1788.33	4
1789.55	7
1790.77	4
1791.99	5
1793.21	5
1794.43	5
1795.65	8
1796.88	8
1798.1	6
1799.32	5
1800.54	6
1801.76	2
1802.98	4
1804.2	4
1805.42	4
1806.64	13
1807.86	6
1809.08	8
1810.3	4
1811.52	2
1812.74	12
1813.96	6
1815.19	4
1816.41	6
1817.63	7
1818.85	6
1820.07	7
1821.29	5
1822.51	8
1823.73	8
1824.95	9
1826.17	5
1827.39	2
1828.61	3
1829.83	6
1831.05	6
1832.28	4
1833.5	7
1834.72	7
1835.94	11
1837.16	6
1838.38	4
1839.6	6
1840.82	8
1842.04	11
1843.26	5
1844.48	4
1845.7	6
1846.92	6
1848.14	7
1849.37	7
1850.59	8
1851.81	2
1853.03	6
1854.25	8
1855.47	11
1856.69	5
1857.91	1
1859.13	10
1860.35	4
1861.57	8
1862.79	8
1864.01	9
1865.23	7
1866.46	5
1867.68	4
1868.9	5
1870.12	6
1871.34	11
1872.56	10
1873.78	3
1875	4
1876.22	5
1877.44	5
1878.66	5
1879.88	10
1881.1	3
1882.32	11
1883.54	6
1884.77	3
1885.99	6
1887.21	3
1888.43	7
1889.65	5
1890.87	2
1892.09	5
1893.31	4
1894.53	6
1895.75	3
1896.97	6
1898.19	7
1899.41	9
1900.63	6
1901.86	5
1903.08	4
1904.3	2
1905.52	3
1906.74	4
1907.96	4
1909.18	9
1910.4	6
1911.62	4
1912.84	7
1914.06	3
1915.28	2
1916.5	4
1917.72	4
1918.95	5
1920.17	3
1921.39	5
1922.61	4
1923.83	6
1925.05	5
1926.27	3
1927.49	9
1928.71	6
1929.93	6
1931.15	2
1932.37	10
1933.59	6
1934.81	4
1936.04	11
1937.26	4
1938.48	7
1939.7	1
1940.92	2
1942.14	4
1943.36	8
1944.58	8
1945.8	9
1947.02	6
1948.24	5
1949.46	6
1950.68	3
1951.9	11
1953.12	7
1954.35	6
1955.57	2
1956.79	1
1958.01	3
1959.23	1
1960.45	5
1961.67	3
1962.89	3
1964.11	8
1965.33	1
1966.55	1
1967.77	3
1968.99	5
1970.21	7
1971.44	7
1972.66	3
1973.88	2
1975.1	3
1976.32	7
1977.54	4
1978.76	0
1979.98	5
1981.2	7
1982.42	5
1983.64	7
1984.86	3
1986.08	4
1987.3	5
1988.53	3
1989.75	5
1990.97	7
1992.19	2
1993.41	4
1994.63	9
1995.85	0
1997.07	4
1998.29	7
1999.51	2
2000.73	4
2001.95	4
2003.17	6
2004.39	7
2005.62	6
2006.84	3
2008.06	3
2009.28	3
2010.5	8
2011.72	4
2012.94	1
2014.16	3
2015.38	3
2016.6	7
2017.82	6
2019.04	2
2020.26	3
2021.48	3
2022.71	7
2023.93	6
2025.15	5
2026.37	5
2027.59	1
2028.81	7
2030.03	2
2031.25	2
2032.47	5
2033.69	1
2034.91	1
2036.13	1
2037.35	6
2038.57	6
2039.79	5
2041.02	9
2042.24	6
2043.46	4
2044.68	4
2045.9	0
2047.12	3
2048.34	3
2049.56	5
2050.78	5
2052	3
2053.22	2
2054.44	4
2055.66	6
2056.88	9
2058.11	1
2059.33	1
2060.55	2
2061.77	2
2062.99	4
2064.21	1
2065.43	3
2066.65	3
2067.87	4
2069.09	7
2070.31	6
2071.53	3
2072.75	10
2073.97	1
2075.2	4
2076.42	2
2077.64	3
2078.86	1
2080.08	5
2081.3	2
2082.52	3
2083.74	5
2084.96	2
2086.18	6
2087.4	2
2088.62	0
2089.84	4
2091.06	6
2092.29	1
2093.51	4
2094.73	6
2095.95	4
2097.17	5
2098.39	2
2099.61	5
2100.83	0
2102.05	1
2103.27	4
2104.49	2
2105.71	4
2106.93	4
2108.15	2
2109.38	4
2110.6	2
2111.82	7
2113.04	3
2114.26	3
2115.48	4
2116.7	1
2117.92	4
2119.14	3
2120.36	4
2121.58	7
2122.8	4
2124.02	3
2125.24	1
2126.46	2
2127.69	4
2128.91	6
2130.13	2
2131.35	4
2132.57	4
2133.79	3
2135.01	0
2136.23	4
2137.45	7
2138.67	1
2139.89	5
2141.11	4
2142.33	1
2143.55	2
2144.78	12
2146	1
2147.22	1
2148.44	3
2149.66	2
2150.88	3
2152.1	3
2153.32	8
2154.54	4
2155.76	2
2156.98	2
2158.2	5
2159.42	3
2160.64	1
2161.87	2
2163.09	4
2164.31	4
2165.53	2
2166.75	3
2167.97	2
2169.19	5
2170.41	6
2171.63	4
2172.85	2
2174.07	1
2175.29	3
2176.51	3
2177.73	5
2178.96	2
2180.18	2
2181.4	1
2182.62	1
2183.84	2
2185.06	3
2186.28	2
2187.5	5
2188.72	4
2189.94	5
2191.16	4
2192.38	2
2193.6	1
2194.82	2
2196.04	1
2197.27	3
2198.49	2
2199.71	2
2200.93	8
2202.15	3
2203.37	3
2204.59	0
2205.81	1
2207.03	6
2208.25	1
2209.47	0
2210.69	1
2211.91	1
2213.13	4
2214.36	2
2215.58	2
2216.8	2
2218.02	4
2219.24	5
2220.46	2
2221.68	4
2222.9	3
2224.12	2
2225.34	2
2226.56	2
2227.78	4
2229	2
2230.22	5
2231.45	3
2232.67	3
2233.89	4
2235.11	5
2236.33	4
2237.55	4
2238.77	3
2239.99	1
2241.21	2
2242.43	4
2243.65	1
2244.87	2
2246.09	3
2247.31	2
2248.54	4
2249.76	0
2250.98	6
2252.2	3
2253.42	1
2254.64	2
2255.86	5
2257.08	2
2258.3	1
2259.52	1
2260.74	1
2261.96	3
2263.18	3
2264.4	2
2265.62	1
2266.85	1
2268.07	3
2269.29	0
2270.51	2
2271.73	1
2272.95	2
2274.17	2
2275.39	2
2276.61	0
2277.83	1
2279.05	2
2280.27	7
2281.49	1
2282.71	3
2283.94	2
2285.16	1
2286.38	2
2287.6	1
2288.82	5
2290.04	3
2291.26	2
2292.48	1
2293.7	2
2294.92	1
2296.14	2
2297.36	2
2298.58	1
2299.8	2
2301.03	2
2302.25	1
2303.47	1
2304.69	1
2305.91	2
2307.13	3
2308.35	4
2309.57	1
2310.79	1
2312.01	1
2313.23	0
2314.45	0
2315.67	4
2316.89	0
2318.12	0
2319.34	3
2320.56	4
2321.78	4
2323	0
2324.22	2
2325.44	2
2326.66	3
2327.88	3
2329.1	1
2330.32	2
2331.54	1
2332.76	2
2333.98	0
2335.21	1
2336.43	2
2337.65	2
2338.87	1
2340.09	1
2341.31	4
2342.53	5
2343.75	2
2344.97	3
2346.19	2
2347.41	2
2348.63	1
2349.85	0
2351.07	3
2352.29	0
2353.52	1
2354.74	2
2355.96	2
2357.18	5
2358.4	1
2359.62	3
2360.84	2
2362.06	2
2363.28	1
2364.5	0
2365.72	1
2366.94	1
2368.16	2
2369.38	3
2370.61	1
2371.83	1
2373.05	3
2374.27	1
2375.49	2
2376.71	0
2377.93	1
2379.15	0
2380.37	2
2381.59	3
2382.81	4
2384.03	2
2385.25	2
2386.47	0
2387.7	2
2388.92	0
2390.14	3
2391.36	4
2392.58	3
2393.8	1
2395.02	3
2396.24	2
2397.46	3
2398.68	2
2399.9	2
2401.12	0
2402.34	1
2403.56	3
2404.79	3
2406.01	1
2407.23	2
2408.45	3
2409.67	3
2410.89	1
2412.11	0
2413.33	1
2414.55	3
2415.77	2
2416.99	2
2418.21	1
2419.43	1
2420.65	0
2421.88	2
2423.1	3
2424.32	1
2425.54	0
2426.76	0
2427.98	2
2429.2	3
2430.42	2
2431.64	3
2432.86	2
2434.08	2
2435.3	0
2436.52	0
2437.74	1
2438.96	1
2440.19	0
[truncated: 2,096 more rows]

## Sheet: Fig. 2b
Time (ns)	PL (count)
0.04883	2
0.09766	0
0.14648	1
0.19531	1
0.24414	1
0.29297	2
0.3418	1
0.39063	1
0.43945	2
0.48828	0
0.53711	2
0.58594	1
0.63477	0
0.68359	1
0.73242	0
0.78125	1
0.83008	2
0.87891	1
0.92773	1
0.97656	0
1.02539	1
1.07422	0
1.12305	1
1.17188	0
1.2207	0
1.26953	1
1.31836	3
1.36719	0
1.41602	1
1.46484	1
1.51367	2
1.5625	1
1.61133	3
1.66016	0
1.70898	0
1.75781	1
1.80664	0
1.85547	1
1.9043	4
1.95313	0
2.00195	2
2.05078	0
2.09961	0
2.14844	0
2.19727	2
2.24609	1
2.29492	1
2.34375	1
2.39258	2
2.44141	2
2.49023	1
2.53906	4
2.58789	10
2.63672	6
2.68555	12
2.73438	21
2.7832	30
2.83203	45
2.88086	96
2.92969	157
2.97852	262
3.02734	352
3.07617	578
3.125	810
3.17383	1029
3.22266	1196
3.27148	1651
3.32031	2022
3.36914	2413
3.41797	2720
3.4668	3177
3.51563	3615
3.56445	4016
3.61328	4461
3.66211	4851
3.71094	5397
3.75977	5850
3.80859	6288
3.85742	6793
3.90625	7518
3.95508	7721
4.00391	8386
4.05273	8760
4.10156	9172
4.15039	9517
4.19922	9602
4.24805	9680
4.29688	9994
4.3457	9933
4.39453	9959
4.44336	9854
4.49219	10000
4.54102	9862
4.58984	9929
4.63867	9952
4.6875	9662
4.73633	9670
4.78516	9598
4.83398	9621
4.88281	9587
4.93164	9239
4.98047	9178
5.0293	8837
5.07813	8390
5.12695	8578
5.17578	8149
5.22461	7825
5.27344	7283
5.32227	7009
5.37109	6809
5.41992	6128
5.46875	5983
5.51758	5605
5.56641	5348
5.61523	5036
5.66406	4715
5.71289	4393
5.76172	4254
5.81055	3907
5.85938	3639
5.9082	3479
5.95703	3159
6.00586	3047
6.05469	2815
6.10352	2729
6.15234	2461
6.20117	2382
6.25	2217
6.29883	2077
6.34766	1984
6.39648	1835
6.44531	1741
6.49414	1578
6.54297	1527
6.5918	1410
6.64063	1362
6.68945	1189
6.73828	1238
6.78711	1090
6.83594	1071
6.88477	1037
6.93359	954
6.98242	905
7.03125	840
7.08008	727
7.12891	718
7.17773	713
7.22656	655
7.27539	644
7.32422	568
7.37305	540
7.42188	509
7.4707	473
7.51953	462
7.56836	452
7.61719	444
7.66602	368
7.71484	377
7.76367	355
7.8125	341
7.86133	292
7.91016	283
7.95898	261
8.00781	250
8.05664	242
8.10547	238
8.1543	226
8.20313	212
8.25195	203
8.30078	191
8.34961	171
8.39844	175
8.44727	191
8.49609	176
8.54492	154
8.59375	160
8.64258	137
8.69141	131
8.74023	128
8.78906	137
8.83789	141
8.88672	116
8.93555	121
8.98438	107
9.0332	102
9.08203	109
9.13086	80
9.17969	118
9.22852	103
9.27734	97
9.32617	87
9.375	99
9.42383	82
9.47266	76
9.52148	86
9.57031	95
9.61914	68
9.66797	68
9.7168	65
9.76563	67
9.81445	82
9.86328	66
9.91211	61
9.96094	65
10.0098	64
10.0586	60
10.1074	74
10.1562	70
10.2051	65
10.2539	50
10.3027	72
10.3516	55
10.4004	49
10.4492	49
10.498	52
10.5469	60
10.5957	50
10.6445	47
10.6934	43
10.7422	42
10.791	46
10.8398	37
10.8887	52
10.9375	43
10.9863	33
11.0352	48
11.084	36
11.1328	38
11.1816	33
11.2305	38
11.2793	42
11.3281	38
11.377	41
11.4258	37
11.4746	36
11.5234	29
11.5723	44
11.6211	34
11.6699	28
11.7188	35
11.7676	24
11.8164	21
11.8652	24
11.9141	27
11.9629	27
12.0117	28
12.0605	29
12.1094	25
12.1582	20
12.207	22
12.2559	23
12.3047	21
12.3535	25
12.4023	14
12.4512	15
12.5	15
12.5488	13
12.5977	18
12.6465	23
12.6953	19
12.7441	13
12.793	19
12.8418	15
12.8906	11
12.9395	23
12.9883	11
13.0371	21
13.0859	13
13.1348	9
13.1836	8
13.2324	9
13.2812	9
13.3301	15
13.3789	9
13.4277	11
13.4766	12
13.5254	9
13.5742	7
13.623	8
13.6719	7
13.7207	8
13.7695	11
13.8184	10
13.8672	10
13.916	6
13.9648	11
14.0137	7
14.0625	4
14.1113	6
14.1602	5
14.209	6
14.2578	12
14.3066	6
14.3555	8
14.4043	6
14.4531	6
14.502	6
14.5508	2
14.5996	3
14.6484	3
14.6973	4
14.7461	8
14.7949	2
14.8438	3
14.8926	5
14.9414	3
14.9902	7
15.0391	3
15.0879	3
15.1367	2
15.1855	7
15.2344	2
15.2832	5
15.332	6
15.3809	5
15.4297	7
15.4785	4
15.5273	7
15.5762	4
15.625	3
15.6738	4
15.7227	2
15.7715	2
15.8203	2
15.8691	4
15.918	4
15.9668	5
16.0156	4
16.0645	3
16.1133	3
16.1621	4
16.2109	2
16.2598	2
16.3086	1
16.3574	5
16.4062	1
16.4551	3
16.5039	3
16.5527	5
16.6016	2
16.6504	4
16.6992	1
16.748	2
16.7969	3
16.8457	1
16.8945	2
16.9434	3
16.9922	0
17.041	2
17.0898	1
17.1387	3
17.1875	2
17.2363	4
17.2852	4
17.334	1
17.3828	4
17.4316	1
17.4805	4
17.5293	4
17.5781	1
17.627	2
17.6758	1
17.7246	1
17.7734	3
17.8223	3
17.8711	3
17.9199	1
17.9688	0
18.0176	1
18.0664	3
18.1152	3
18.1641	3
18.2129	3
18.2617	3
18.3105	2
18.3594	2
18.4082	5
18.457	1
18.5059	0
18.5547	3
18.6035	2
18.6523	1
18.7012	3
18.75	0
18.7988	5
18.8477	2
18.8965	5
18.9453	0
18.9941	1
19.043	1
19.0918	0
19.1406	1
19.1895	4
19.2383	1
19.2871	1
19.3359	0
19.3848	0
19.4336	4
19.4824	0
19.5312	0
19.5801	0
19.6289	2
19.6777	3
19.7266	4
19.7754	1
19.8242	3
19.873	0
19.9219	1
19.9707	0
20.0195	1
20.0684	2
20.1172	0
20.166	1
20.2148	0
20.2637	1
20.3125	4
20.3613	2
20.4102	1
20.459	2
20.5078	0
20.5566	0
20.6055	0
20.6543	0
20.7031	2
20.752	1
20.8008	2
20.8496	6
20.8984	2
20.9473	1
20.9961	1
21.0449	4
21.0938	1
21.1426	1
21.1914	1
21.2402	2
21.2891	1
21.3379	0
21.3867	0
21.4355	2
21.4844	1
21.5332	2
21.582	1
21.6309	3
21.6797	1
21.7285	1
21.7773	2
21.8262	1
21.875	0
21.9238	1
21.9727	1
22.0215	1
22.0703	0
22.1191	0
22.168	1
22.2168	0
22.2656	5
22.3145	2
22.3633	1
22.4121	2
22.4609	3
22.5098	3
22.5586	1
22.6074	0
22.6562	1
22.7051	1
22.7539	1
22.8027	2
22.8516	4
22.9004	4
22.9492	0
22.998	1
23.0469	3
23.0957	1
23.1445	0
23.1934	5
23.2422	2
23.291	0
23.3398	1
23.3887	2
23.4375	2
23.4863	1
23.5352	1
23.584	2
23.6328	0
23.6816	0
23.7305	1
23.7793	4
23.8281	2
23.877	2
23.9258	2
23.9746	2
24.0234	4
24.0723	0
24.1211	2
24.1699	2
24.2188	2
24.2676	0
24.3164	3
24.3652	1
24.4141	0
24.4629	1
24.5117	2
24.5605	2
24.6094	0
24.6582	1
24.707	3
24.7559	1
24.8047	4
24.8535	0
24.9023	1
24.9512	2
25	3
25.0488	0
25.0977	2
25.1465	1
25.1953	2
25.2441	0
25.293	3
25.3418	2
25.3906	2
25.4395	1
25.4883	2
25.5371	3
25.5859	2
25.6348	1
25.6836	8
25.7324	2
25.7812	1
25.8301	1
25.8789	1
25.9277	5
25.9766	2
26.0254	0
26.0742	0
26.123	0
26.1719	1
26.2207	3
26.2695	3
26.3184	0
26.3672	3
26.416	3
26.4648	1
26.5137	1
26.5625	3
26.6113	1
26.6602	1
26.709	4
26.7578	2
26.8066	1
26.8555	1
26.9043	2
26.9531	1
27.002	0
27.0508	1
27.0996	1
27.1484	2
27.1973	3
27.2461	1
27.2949	2
27.3438	2
27.3926	4
27.4414	1
27.4902	2
27.5391	1
27.5879	1
27.6367	0
27.6855	2
27.7344	2
27.7832	0
27.832	2
27.8809	0
27.9297	1
27.9785	1
28.0273	2
28.0762	1
28.125	1
28.1738	2
28.2227	7
28.2715	3
28.3203	2
28.3691	2
28.418	0
28.4668	0
28.5156	3
28.5645	2
28.6133	3
28.6621	0
28.7109	2
28.7598	2
28.8086	0
28.8574	1
28.9062	2
28.9551	0
29.0039	3
29.0527	1
29.1016	0
29.1504	0
29.1992	0
29.248	2
29.2969	2
29.3457	4
29.3945	3
29.4434	2
29.4922	0
29.541	0
29.5898	2
29.6387	3
29.6875	3
29.7363	2
29.7852	3
29.834	2
29.8828	4
29.9316	0
29.9805	2
30.0293	1
30.0781	0
30.127	1
30.1758	0
30.2246	1
30.2734	3
30.3223	1
30.3711	1
30.4199	2
30.4688	3
30.5176	4
30.5664	1
30.6152	5
30.6641	3
30.7129	2
30.7617	0
30.8105	0
30.8594	4
30.9082	1
30.957	1
31.0059	2
31.0547	1
31.1035	1
31.1523	3
31.2012	1
31.25	1
31.2988	1
31.3477	0
31.3965	0
31.4453	0
31.4941	2
31.543	2
31.5918	0
31.6406	3
31.6895	4
31.7383	0
31.7871	0
31.8359	1
31.8848	2
31.9336	0
31.9824	2
32.0312	4
32.0801	1
32.1289	1
32.1777	1
32.2266	2
32.2754	1
32.3242	0
32.373	0
32.4219	1
32.4707	3
32.5195	2
32.5684	2
32.6172	1
32.666	0
32.7148	0
32.7637	1
32.8125	0
32.8613	3
32.9102	1
32.959	2
33.0078	1
33.0566	1
33.1055	4
33.1543	0
33.2031	0
33.252	1
33.3008	2
33.3496	3
33.3984	2
33.4473	3
33.4961	0
33.5449	0
33.5938	6
33.6426	1
33.6914	5
33.7402	1
33.7891	1
33.8379	2
33.8867	5
33.9355	1
33.9844	2
34.0332	2
34.082	2
34.1309	3
34.1797	5
34.2285	2
34.2773	1
34.3262	2
34.375	0
34.4238	1
34.4727	0
34.5215	2
34.5703	0
34.6191	2
34.668	2
34.7168	1
34.7656	2
34.8145	2
34.8633	4
34.9121	0
34.9609	2
35.0098	0
35.0586	0
35.1074	1
35.1562	3
35.2051	1
35.2539	0
35.3027	0
35.3516	0
35.4004	1
35.4492	0
35.498	3
35.5469	1
35.5957	0
35.6445	0
35.6934	1
35.7422	1
35.791	2
35.8398	2
35.8887	1
35.9375	0
35.9863	1
36.0352	0
36.084	1
36.1328	1
36.1816	0
36.2305	0
36.2793	4
36.3281	1
36.377	2
36.4258	3
36.4746	1
36.5234	0
36.5723	0
36.6211	3
36.6699	0
36.7188	1
36.7676	1
36.8164	3
36.8652	2
36.9141	2
36.9629	4
37.0117	1
37.0605	3
37.1094	2
37.1582	1
37.207	2
37.2559	0
37.3047	2
37.3535	1
37.4023	2
37.4512	2
37.5	1
37.5488	1
37.5977	0
37.6465	2
37.6953	0
37.7441	1
37.793	0
37.8418	0
37.8906	2
37.9395	3
37.9883	1
38.0371	1
38.0859	5
38.1348	0
38.1836	3
38.2324	2
38.2812	2
38.3301	3
38.3789	2
38.4277	3
38.4766	0
38.5254	1
38.5742	4
38.623	2
38.6719	2
38.7207	1
38.7695	3
38.8184	2
38.8672	1
38.916	0
38.9648	0
39.0137	2
39.0625	2
39.1113	3
39.1602	2
39.209	1
39.2578	0
39.3066	2
39.3555	2
39.4043	1
39.4531	2
39.502	1
39.5508	0
39.5996	1
39.6484	1
39.6973	0
39.7461	1
39.7949	0
39.8438	2
39.8926	0
39.9414	1
39.9902	2
40.0391	1
40.0879	0
40.1367	4
40.1855	0
40.2344	0
40.2832	2
40.332	1
40.3809	1
40.4297	2
40.4785	0
40.5273	2
40.5762	1
40.625	4
40.6738	0
40.7227	3
40.7715	1
40.8203	0
40.8691	1
40.918	2
40.9668	2
41.0156	0
41.0645	2
41.1133	3
41.1621	2
41.2109	1
41.2598	2
41.3086	2
41.3574	3
41.4062	1
41.4551	4
41.5039	2
41.5527	2
41.6016	3
41.6504	1
41.6992	1
41.748	0
41.7969	2
41.8457	0
41.8945	0
41.9434	2
41.9922	2
42.041	0
42.0898	0
42.1387	1
42.1875	1
42.2363	3
42.2852	0
42.334	0
42.3828	1
42.4316	0
42.4805	1
42.5293	0
42.5781	2
42.627	0
42.6758	0
42.7246	5
42.7734	0
42.8223	0
42.8711	0
42.9199	1
42.9688	2
43.0176	1
43.0664	1
43.1152	0
43.1641	0
43.2129	2
43.2617	0
43.3105	0
43.3594	4
43.4082	1
43.457	1
43.5059	2
43.5547	1
43.6035	0
43.6523	1
43.7012	1
43.75	0
43.7988	3
43.8477	1
43.8965	2
43.9453	1
43.9941	0
44.043	1
44.0918	2
44.1406	0
44.1895	1
44.2383	1
44.2871	0
44.3359	2
44.3848	3
44.4336	3
44.4824	1
44.5312	1
44.5801	1
44.6289	1
44.6777	0
44.7266	1
44.7754	0
44.8242	1
44.873	1
44.9219	1
44.9707	1
45.0195	1
45.0684	2
45.1172	2
45.166	1
45.2148	2
45.2637	1
45.3125	0
45.3613	0
45.4102	2
45.459	1
45.5078	0
45.5566	1
45.6055	1
45.6543	1
45.7031	1
45.752	0
45.8008	1
45.8496	0
45.8984	1
45.9473	0
45.9961	2
46.0449	1
46.0938	1
46.1426	1
46.1914	3
46.2402	2
46.2891	0
46.3379	1
46.3867	1
46.4355	0
46.4844	0
46.5332	3
46.582	1
46.6309	0
46.6797	0
46.7285	1
46.7773	3
46.8262	1
46.875	0
46.9238	0
46.9727	2
47.0215	1
47.0703	1
47.1191	0
47.168	0
47.2168	1
47.2656	1
47.3145	3
47.3633	0
47.4121	0
47.4609	1
47.5098	0
47.5586	1
47.6074	2
47.6562	1
47.7051	2
47.7539	0
47.8027	1
47.8516	0
47.9004	1
47.9492	1
47.998	1
48.0469	2
48.0957	1
48.1445	1
48.1934	3
48.2422	1
48.291	3
48.3398	2
48.3887	1
48.4375	1
48.4863	0
48.5352	3
48.584	1
48.6328	3
48.6816	1
48.7305	2
48.7793	1
48.8281	0
48.877	1
48.9258	0
48.9746	0
49.0234	0
49.0723	0
49.1211	1
49.1699	1
49.2188	2
49.2676	0
49.3164	3
49.3652	0
49.4141	2
49.4629	3
49.5117	1
49.5605	0
49.6094	0
49.6582	0
49.707	2
49.7559	3
49.8047	1
49.8535	0
49.9023	0
49.9512	1
50	1
50.0488	1
50.0977	1
50.1465	2
50.1953	0
50.2441	2
50.293	1
50.3418	0
50.3906	0
50.4395	0
50.4883	1
50.5371	1
50.5859	1
50.6348	2
50.6836	0
50.7324	0
50.7812	1
50.8301	0
50.8789	1
50.9277	1
50.9766	1
51.0254	0
51.0742	0
51.123	2
51.1719	2
51.2207	1
51.2695	1
51.3184	2
51.3672	0
51.416	1
51.4648	2
51.5137	0
51.5625	4
51.6113	0
51.6602	1
51.709	2
51.7578	1
51.8066	1
51.8555	0
51.9043	2
51.9531	0
52.002	0
52.0508	0
52.0996	0
52.1484	2
52.1973	0
52.2461	2
52.2949	2
52.3438	1
52.3926	0
52.4414	0
52.4902	0
52.5391	1
52.5879	0
52.6367	0
52.6855	0
52.7344	0
52.7832	0
52.832	1
52.8809	0
52.9297	1
52.9785	3
53.0273	2
53.0762	3
53.125	2
53.1738	2
53.2227	1
53.2715	2
53.3203	0
53.3691	3
53.418	1
53.4668	2
53.5156	0
53.5645	2
53.6133	0
53.6621	0
53.7109	2
53.7598	1
53.8086	0
53.8574	0
53.9062	5
53.9551	1
54.0039	0
54.0527	0
54.1016	1
54.1504	2
54.1992	1
54.248	1
54.2969	0
54.3457	0
54.3945	1
54.4434	2
54.4922	1
54.541	0
54.5898	0
54.6387	0
54.6875	1
54.7363	1
54.7852	2
54.834	0
54.8828	0
54.9316	1
54.9805	1
55.0293	0
55.0781	3
55.127	0
55.1758	2
55.2246	3
55.2734	1
55.3223	1
55.3711	0
55.4199	1
55.4688	0
55.5176	1
55.5664	1
55.6152	1
55.6641	2
55.7129	0
55.7617	2
55.8105	0
55.8594	0
55.9082	1
55.957	2
56.0059	0
56.0547	2
56.1035	2
56.1523	1
56.2012	0
56.25	0
56.2988	1
56.3477	1
56.3965	0
56.4453	3
56.4941	3
56.543	1
56.5918	1
56.6406	0
56.6895	0
56.7383	0
56.7871	0
56.8359	0
56.8848	0
56.9336	1
56.9824	0
57.0312	0
57.0801	0
57.1289	3
57.1777	1
57.2266	1
57.2754	3
57.3242	0
57.373	0
57.4219	1
57.4707	2
57.5195	3
57.5684	0
57.6172	0
57.666	1
57.7148	0
57.7637	0
57.8125	1
57.8613	1
57.9102	2
57.959	1
58.0078	1
58.0566	1
58.1055	2
58.1543	0
58.2031	0
58.252	2
58.3008	1
58.3496	1
58.3984	2
58.4473	1
58.4961	1
58.5449	4
58.5938	2
58.6426	2
58.6914	1
58.7402	0
58.7891	2
58.8379	1
58.8867	1
58.9355	2
58.9844	1
59.0332	3
59.082	3
59.1309	1
59.1797	1
59.2285	1
59.2773	1
59.3262	0
59.375	1
59.4238	3
59.4727	0
59.5215	1
59.5703	2
59.6191	1
59.668	4
59.7168	2
59.7656	4
59.8145	1
59.8633	1
59.9121	2
59.9609	1
60.0098	1
60.0586	1
60.1074	2
60.1562	2
60.2051	2
60.2539	2
60.3027	1
60.3516	1
60.4004	1
60.4492	2
60.498	1
60.5469	0
60.5957	1
60.6445	1
60.6934	1
60.7422	1
60.791	2
60.8398	2
60.8887	2
60.9375	2
60.9863	2
61.0352	0
61.084	1
61.1328	0
61.1816	1
61.2305	2
61.2793	1
61.3281	2
61.377	1
61.4258	1
61.4746	0
61.5234	0
61.5723	1
61.6211	1
61.6699	1
61.7188	2
61.7676	0
61.8164	0
61.8652	1
61.9141	1
61.9629	0
62.0117	0
62.0605	1
62.1094	1
62.1582	0
62.207	0
62.2559	0
62.3047	0
62.3535	0
62.4023	0
62.4512	3
62.5	0
62.5488	1
62.5977	0
62.6465	2
62.6953	0
62.7441	0
62.793	1
62.8418	2
62.8906	2
62.9395	1
62.9883	2
63.0371	0
63.0859	0
63.1348	1
63.1836	0
63.2324	1
63.2812	2
63.3301	0
63.3789	1
63.4277	1
63.4766	1
63.5254	1
63.5742	1
63.623	1
63.6719	2
63.7207	0
63.7695	0
63.8184	1
63.8672	2
63.916	1
63.9648	2
64.0137	1
64.0625	1
64.1113	3
64.1602	2
64.209	0
64.2578	0
64.3066	1
64.3555	1
64.4043	0
64.4531	0
64.5019	0
64.5508	0
64.5996	3
64.6484	1
64.6973	1
64.7461	1
64.7949	0
64.8438	1
64.8926	1
64.9414	0
64.9902	1
65.0391	2
65.0879	3
65.1367	0
65.1856	0
65.2344	1
65.2832	0
65.332	0
65.3809	0
65.4297	2
65.4785	2
65.5273	0
65.5762	2
65.625	1
65.6738	0
65.7227	2
65.7715	0
65.8203	0
65.8691	0
65.918	0
65.9668	2
66.0156	1
66.0644	0
66.1133	0
66.1621	1
66.2109	0
66.2598	1
66.3086	3
66.3574	2
66.4062	0
66.4551	1
66.5039	2
66.5527	1
66.6016	2
66.6504	0
66.6992	4
66.7481	1
66.7969	1
66.8457	2
66.8945	2
66.9434	0
66.9922	0
67.041	3
67.0898	0
67.1387	0
67.1875	3
67.2363	1
67.2852	4
67.334	2
67.3828	0
67.4316	2
67.4805	3
67.5293	0
67.5781	3
67.6269	0
67.6758	1
67.7246	0
67.7734	1
67.8223	0
67.8711	0
67.9199	0
67.9688	1
68.0176	0
68.0664	0
68.1152	2
68.1641	1
68.2129	1
68.2617	1
68.3106	1
68.3594	1
68.4082	1
68.457	2
68.5059	2
68.5547	0
68.6035	0
68.6523	1
68.7012	1
68.75	2
68.7988	0
68.8477	1
68.8965	3
68.9453	1
68.9941	1
69.043	1
69.0918	0
69.1406	1
69.1894	3
69.2383	1
69.2871	1
69.3359	2
69.3848	0
69.4336	1
69.4824	1
69.5312	0
69.5801	4
69.6289	0
69.6777	0
69.7266	1
69.7754	1
69.8242	2
69.8731	0
69.9219	1
69.9707	1
70.0195	0
70.0684	0
70.1172	0
70.166	1
70.2148	1
70.2637	1
70.3125	0
70.3613	1
70.4102	0
70.459	0
70.5078	2
70.5566	1
70.6055	0
70.6543	2
70.7031	0
70.7519	0
70.8008	2
70.8496	0
70.8984	4
70.9473	0
70.9961	2
71.0449	2
71.0938	0
71.1426	0
71.1914	2
71.2402	0
71.2891	1
71.3379	0
71.3867	3
71.4356	1
71.4844	0
71.5332	2
71.582	0
71.6309	0
71.6797	0
71.7285	1
71.7773	1
71.8262	1
71.875	1
71.9238	1
71.9727	0
72.0215	2
72.0703	1
72.1191	1
72.168	0
72.2168	1
72.2656	0
72.3144	0
72.3633	1
72.4121	0
72.4609	3
72.5098	0
72.5586	1
72.6074	2
72.6562	1
72.7051	2
72.7539	0
72.8027	2
72.8516	2
72.9004	2
72.9492	1
72.9981	3
73.0469	1
73.0957	1
73.1445	0
73.1934	0
73.2422	1
73.291	2
73.3398	1
73.3887	1
73.4375	2
73.4863	0
73.5352	1
73.584	2
73.6328	0
73.6816	0
73.7305	0
73.7793	0
73.8281	2
73.8769	0
73.9258	0
73.9746	1
74.0234	1
74.0723	2
74.1211	2
74.1699	1
74.2188	1
74.2676	0
74.3164	2
74.3652	0
74.4141	3
74.4629	2
74.5117	0
74.5606	0
74.6094	1
74.6582	0
74.707	0
74.7559	1
74.8047	2
74.8535	0
74.9023	3
74.9512	1
75	1
75.0488	0
75.0977	0
75.1465	0
75.1953	1
75.2441	0
75.293	2
75.3418	0
75.3906	1
75.4394	0
75.4883	0
75.5371	1
75.5859	0
75.6348	0
75.6836	0
75.7324	1
75.7812	1
75.8301	1
75.8789	1
75.9277	0
75.9766	1
76.0254	2
76.0742	0
76.1231	1
76.1719	2
76.2207	2
76.2695	1
76.3184	0
76.3672	1
76.416	2
76.4648	0
76.5137	1
76.5625	0
76.6113	1
76.6602	0
76.709	3
76.7578	1
76.8066	0
76.8555	2
76.9043	0
76.9531	4
77.0019	0
77.0508	1
77.0996	1
77.1484	0
77.1973	0
77.2461	1
77.2949	2
77.3438	2
77.3926	3
77.4414	1
77.4902	1
77.5391	2
77.5879	0
77.6367	1
77.6856	2
77.7344	0
77.7832	0
77.832	2
77.8809	2
77.9297	2
77.9785	2
78.0273	1
78.0762	1
78.125	0
78.1738	2
78.2227	4
78.2715	0
78.3203	1
78.3691	2
78.418	0
78.4668	0
78.5156	0
78.5644	1
78.6133	0
78.6621	1
78.7109	0
78.7598	0
78.8086	0
78.8574	0
78.9062	1
78.9551	1
79.0039	0
79.0527	5
79.1016	1
79.1504	3
79.1992	1
79.2481	1
79.2969	0
79.3457	2
79.3945	2
79.4434	0
79.4922	0
79.541	0
79.5898	0
79.6387	2
79.6875	0
79.7363	1
79.7852	0
79.834	0
79.8828	0
79.9316	1
79.9805	4
80.0293	0
80.0781	3
80.1269	3
80.1758	0
80.2246	0
80.2734	2
80.3223	0
80.3711	1
80.4199	1
80.4688	1
80.5176	1
80.5664	3
80.6152	1
80.6641	2
80.7129	1
80.7617	0
80.8106	0
80.8594	0
80.9082	0
80.957	1
81.0059	3
81.0547	0
81.1035	0
81.1523	0
81.2012	1
81.25	2
81.2988	2
81.3477	1
81.3965	1
81.4453	0
81.4941	0
81.543	0
81.5918	2
81.6406	1
81.6894	0
81.7383	1
81.7871	3
81.8359	1
81.8848	0
81.9336	2
81.9824	2
82.0312	0
82.0801	1
82.1289	1
82.1777	1
82.2266	2
82.2754	0
82.3242	0
82.3731	1
82.4219	2
82.4707	1
82.5195	0
82.5684	1
82.6172	1
82.666	0
82.7148	2
82.7637	1
82.8125	3
82.8613	2
82.9102	1
82.959	2
83.0078	1
83.0566	1
83.1055	0
83.1543	0
83.2031	1
83.2519	0
83.3008	1
83.3496	2
83.3984	2
83.4473	1
83.4961	2
83.5449	0
83.5938	1
83.6426	0
83.6914	0
83.7402	1
83.7891	0
83.8379	0
83.8867	0
83.9356	1
83.9844	0
84.0332	1
84.082	1
84.1309	0
84.1797	0
84.2285	0
84.2773	0
84.3262	3
84.375	1
84.4238	0
84.4727	1
84.5215	0
84.5703	0
84.6191	4
84.668	1
84.7168	1
84.7656	0
84.8144	1
84.8633	0
84.9121	0
84.9609	0
85.0098	1
85.0586	1
85.1074	0
85.1562	1
85.2051	0
85.2539	0
85.3027	1
85.3516	0
85.4004	1
85.4492	3
85.4981	2
85.5469	0
85.5957	0
85.6445	2
85.6934	1
85.7422	0
85.791	3
85.8398	2
85.8887	0
85.9375	0
85.9863	1
86.0352	1
86.084	1
86.1328	1
86.1816	1
86.2305	2
86.2793	0
86.3281	0
86.3769	0
86.4258	0
86.4746	1
86.5234	1
86.5723	2
86.6211	1
86.6699	0
86.7188	0
86.7676	0
86.8164	0
86.8652	0
86.9141	1
86.9629	1
87.0117	0
87.0606	1
87.1094	3
87.1582	1
87.207	0
87.2559	0
87.3047	2
87.3535	1
87.4023	0
87.4512	0
87.5	2
87.5488	2
87.5977	0
87.6465	2
87.6953	2
87.7441	1
87.793	2
87.8418	0
87.8906	1
87.9394	0
87.9883	0
88.0371	0
88.0859	0
88.1348	2
88.1836	1
88.2324	0
88.2812	1
88.3301	1
88.3789	0
88.4277	2
88.4766	1
88.5254	1
88.5742	1
88.6231	1
88.6719	0
88.7207	0
88.7695	0
88.8184	1
88.8672	2
88.916	2
88.9648	0
89.0137	3
89.0625	0
89.1113	2
89.1602	1
89.209	0
89.2578	0
89.3066	0
89.3555	0
89.4043	1
89.4531	1
89.5019	1
89.5508	0
89.5996	0
89.6484	1
89.6973	1
89.7461	1
89.7949	2
89.8438	1
89.8926	2
89.9414	1
89.9902	0
90.0391	1
90.0879	0
90.1367	1
90.1856	1
90.2344	1
90.2832	0
90.332	0
90.3809	3
90.4297	3
90.4785	1
90.5273	1
90.5762	1
90.625	1
90.6738	1
90.7227	2
90.7715	3
90.8203	3
90.8691	3
90.918	0
90.9668	1
91.0156	1
91.0644	0
91.1133	0
91.1621	3
91.2109	0
91.2598	2
91.3086	0
91.3574	2
91.4062	0
91.4551	1
91.5039	1
91.5527	0
91.6016	0
91.6504	2
91.6992	2
91.7481	4
91.7969	0
91.8457	2
91.8945	3
91.9434	0
91.9922	0
92.041	1
92.0898	1
92.1387	0
92.1875	1
92.2363	2
92.2852	0
92.334	2
92.3828	0
92.4316	3
92.4805	1
92.5293	3
92.5781	0
92.6269	1
92.6758	0
92.7246	2
92.7734	1
92.8223	1
92.8711	1
92.9199	2
92.9688	1
93.0176	3
93.0664	1
93.1152	0
93.1641	0
93.2129	0
93.2617	3
93.3106	1
93.3594	0
93.4082	1
93.457	0
93.5059	0
93.5547	0
93.6035	1
93.6523	0
93.7012	0
93.75	1
93.7988	1
93.8477	0
93.8965	2
93.9453	1
93.9941	1
94.043	0
94.0918	2
94.1406	2
94.1894	3
94.2383	1
94.2871	2
94.3359	0
94.3848	1
94.4336	1
94.4824	0
94.5312	0
94.5801	0
94.6289	2
94.6777	0
94.7266	1
94.7754	0
94.8242	0
94.8731	1
94.9219	0
94.9707	0
95.0195	1
95.0684	3
95.1172	2
95.166	1
95.2148	0
95.2637	1
95.3125	0
95.3613	2
95.4102	1
95.459	0
95.5078	1
95.5566	1
95.6055	0
95.6543	1
95.7031	1
95.7519	0
95.8008	1
95.8496	1
95.8984	0
95.9473	1
95.9961	3
96.0449	2
96.0938	0
96.1426	2
96.1914	0
96.2402	0
96.2891	1
96.3379	0
96.3867	1
96.4356	2
96.4844	2
96.5332	0
96.582	0
96.6309	0
96.6797	0
96.7285	1
96.7773	2
96.8262	0
96.875	1
96.9238	1
96.9727	1
97.0215	0
97.0703	0
97.1191	0
97.168	0
97.2168	0
97.2656	1
97.3144	0
97.3633	1
97.4121	0
97.4609	0
97.5098	0
97.5586	1
97.6074	0
[truncated: 2,096 more rows]

## Sheet: Fig. 2d
Time (ns)	Front (PL count)	Time (ns)	Rear (PL count)
0	3	0	2
0.24414	0	0.24414	0
0.48828	1	0.48828	0
0.73242	4	0.73242	1
0.97656	1	0.97656	0
1.2207	3	1.2207	1
1.46484	0	1.46484	0
1.70898	5	1.70898	0
1.95313	3	1.95313	1
2.19727	5	2.19727	0
2.44141	1	2.44141	0
2.68555	0	2.68555	0
2.92969	3	2.92969	2
3.17383	1	3.17383	1
3.41797	2	3.41797	0
3.66211	5	3.66211	0
3.90625	1	3.90625	0
4.15039	0	4.15039	0
4.39453	2	4.39453	0
4.63867	1	4.63867	0
4.88281	2	4.88281	0
5.12695	2	5.12695	2
5.37109	3	5.37109	0
5.61523	2	5.61523	0
5.85938	2	5.85938	0
6.10352	1	6.10352	1
6.34766	4	6.34766	1
6.5918	3	6.5918	0
6.83594	2	6.83594	0
7.08008	3	7.08008	2
7.32422	17	7.32422	23
7.56836	83	7.56836	93
7.8125	189	7.8125	202
8.05664	327	8.05664	351
8.30078	496	8.30078	409
8.54492	602	8.54492	519
8.78906	690	8.78906	578
9.0332	760	9.0332	629
9.27734	753	9.27734	746
9.52148	869	9.52148	867
9.76563	1000	9.76563	1000
10.0098	934	10.0098	866
10.2539	771	10.2539	851
10.498	751	10.498	711
10.7422	657	10.7422	695
10.9863	573	10.9863	648
11.2305	534	11.2305	648
11.4746	559	11.4746	637
11.7188	507	11.7188	694
11.9629	524	11.9629	647
12.207	463	12.207	665
12.4512	490	12.4512	575
12.6953	482	12.6953	615
12.9395	480	12.9395	637
13.1836	433	13.1836	590
13.4277	393	13.4277	612
13.6719	446	13.6719	603
13.916	446	13.916	580
14.1602	436	14.1602	564
14.4043	412	14.4043	554
14.6484	370	14.6484	572
14.8926	431	14.8926	548
15.1367	385	15.1367	570
15.3809	411	15.3809	606
15.625	380	15.625	571
15.8691	373	15.8691	571
16.1133	436	16.1133	565
16.3574	394	16.3574	559
16.6016	384	16.6016	540
16.8457	388	16.8457	536
17.0898	386	17.0898	541
17.334	379	17.334	525
17.5781	396	17.5781	506
17.8223	342	17.8223	469
18.0664	369	18.0664	505
18.3105	396	18.3105	564
18.5547	367	18.5547	524
18.7988	347	18.7988	528
19.043	333	19.043	500
19.2871	413	19.2871	510
19.5312	371	19.5312	477
19.7754	351	19.7754	522
20.0195	350	20.0195	486
20.2637	296	20.2637	459
20.5078	320	20.5078	475
20.752	352	20.752	476
20.9961	329	20.9961	464
21.2402	331	21.2402	494
21.4844	319	21.4844	491
21.7285	301	21.7285	452
21.9727	327	21.9727	463
22.2168	322	22.2168	458
22.4609	306	22.4609	423
22.7051	313	22.7051	461
22.9492	323	22.9492	459
23.1934	304	23.1934	432
23.4375	303	23.4375	444
23.6816	309	23.6816	418
23.9258	315	23.9258	452
24.1699	288	24.1699	450
24.4141	318	24.4141	504
24.6582	314	24.6582	426
24.9023	309	24.9023	465
25.1465	298	25.1465	460
25.3906	269	25.3906	444
25.6348	285	25.6348	411
25.8789	306	25.8789	417
26.123	308	26.123	413
26.3672	325	26.3672	389
26.6113	256	26.6113	394
26.8555	252	26.8555	408
27.0996	269	27.0996	361
27.3438	257	27.3438	394
27.5879	298	27.5879	352
27.832	257	27.832	394
28.0762	275	28.0762	410
28.3203	284	28.3203	386
28.5645	288	28.5645	425
28.8086	240	28.8086	343
29.0527	236	29.0527	360
29.2969	253	29.2969	408
29.541	250	29.541	369
29.7852	232	29.7852	395
30.0293	248	30.0293	341
30.2734	213	30.2734	372
30.5176	252	30.5176	348
30.7617	276	30.7617	363
31.0059	247	31.0059	339
31.25	240	31.25	346
31.4941	243	31.4941	327
31.7383	251	31.7383	367
31.9824	240	31.9824	341
32.2266	220	32.2266	349
32.4707	251	32.4707	325
32.7148	238	32.7148	339
32.959	247	32.959	336
33.2031	237	33.2031	319
33.4473	234	33.4473	353
33.6914	224	33.6914	354
33.9355	220	33.9355	319
34.1797	239	34.1797	352
34.4238	249	34.4238	316
34.668	237	34.668	288
34.9121	243	34.9121	319
35.1562	250	35.1562	300
35.4004	215	35.4004	324
35.6445	222	35.6445	320
35.8887	234	35.8887	313
36.1328	243	36.1328	308
36.377	193	36.377	304
36.6211	218	36.6211	329
36.8652	201	36.8652	293
37.1094	226	37.1094	329
37.3535	242	37.3535	281
37.5977	221	37.5977	309
37.8418	185	37.8418	319
38.0859	217	38.0859	285
38.3301	174	38.3301	306
38.5742	207	38.5742	322
38.8184	165	38.8184	287
39.0625	189	39.0625	298
39.3066	180	39.3066	290
39.5508	223	39.5508	328
39.7949	198	39.7949	311
40.0391	196	40.0391	293
40.2832	190	40.2832	304
40.5273	203	40.5273	291
40.7715	197	40.7715	278
41.0156	198	41.0156	298
41.2598	236	41.2598	265
41.5039	187	41.5039	282
41.748	178	41.748	278
41.9922	208	41.9922	269
42.2363	202	42.2363	232
42.4805	171	42.4805	291
42.7246	176	42.7246	272
42.9688	208	42.9688	296
43.2129	201	43.2129	269
43.457	169	43.457	263
43.7012	198	43.7012	298
43.9453	180	43.9453	251
44.1895	182	44.1895	284
44.4336	174	44.4336	267
44.6777	179	44.6777	274
44.9219	169	44.9219	268
45.166	180	45.166	244
45.4102	184	45.4102	260
45.6543	186	45.6543	258
45.8984	166	45.8984	261
46.1426	199	46.1426	226
46.3867	183	46.3867	271
46.6309	169	46.6309	235
46.875	160	46.875	260
47.1191	161	47.1191	257
47.3633	183	47.3633	280
47.6074	154	47.6074	218
47.8516	156	47.8516	234
48.0957	161	48.0957	255
48.3398	178	48.3398	245
48.584	173	48.584	221
48.8281	166	48.8281	262
49.0723	152	49.0723	239
49.3164	144	49.3164	220
49.5605	181	49.5605	234
49.8047	163	49.8047	249
50.0488	162	50.0488	201
50.293	185	50.293	245
50.5371	159	50.5371	231
50.7812	162	50.7812	259
51.0254	159	51.0254	234
51.2695	136	51.2695	222
51.5137	138	51.5137	228
51.7578	158	51.7578	214
52.002	159	52.002	194
52.2461	163	52.2461	230
52.4902	160	52.4902	211
52.7344	160	52.7344	197
52.9785	164	52.9785	224
53.2227	139	53.2227	213
53.4668	173	53.4668	240
53.7109	170	53.7109	233
53.9551	149	53.9551	204
54.1992	139	54.1992	182
54.4434	162	54.4434	203
54.6875	154	54.6875	237
54.9316	128	54.9316	216
55.1758	152	55.1758	220
55.4199	129	55.4199	207
55.6641	156	55.6641	205
55.9082	160	55.9082	197
56.1523	170	56.1523	215
56.3965	143	56.3965	207
56.6406	141	56.6406	193
56.8848	152	56.8848	175
57.1289	146	57.1289	213
57.373	148	57.373	217
57.6172	138	57.6172	201
57.8613	135	57.8613	197
58.1055	121	58.1055	169
58.3496	127	58.3496	187
58.5938	126	58.5938	197
58.8379	130	58.8379	194
59.082	123	59.082	206
59.3262	117	59.3262	205
59.5703	147	59.5703	177
59.8145	128	59.8145	198
60.0586	113	60.0586	212
60.3027	108	60.3027	174
60.5469	122	60.5469	176
60.791	136	60.791	211
61.0352	142	61.0352	192
61.2793	127	61.2793	184
61.5234	115	61.5234	167
61.7676	122	61.7676	177
62.0117	132	62.0117	164
62.2559	108	62.2559	148
62.5	120	62.5	191
62.7441	126	62.7441	173
62.9883	131	62.9883	165
63.2324	120	63.2324	175
63.4766	132	63.4766	157
63.7207	116	63.7207	171
63.9648	124	63.9648	172
64.209	111	64.209	159
64.4531	143	64.4531	170
64.6973	113	64.6973	158
64.9414	125	64.9414	167
65.1856	111	65.1856	169
65.4297	133	65.4297	176
65.6738	116	65.6738	159
65.918	102	65.918	177
66.1621	101	66.1621	177
66.4062	115	66.4062	163
66.6504	127	66.6504	169
66.8945	131	66.8945	174
67.1387	113	67.1387	157
67.3828	97	67.3828	156
67.6269	105	67.6269	156
67.8711	102	67.8711	166
68.1152	106	68.1152	161
68.3594	134	68.3594	177
68.6035	116	68.6035	166
68.8477	102	68.8477	166
69.0918	132	69.0918	146
69.3359	107	69.3359	163
69.5801	108	69.5801	157
69.8242	105	69.8242	131
70.0684	112	70.0684	139
70.3125	111	70.3125	142
70.5566	103	70.5566	157
70.8008	116	70.8008	149
71.0449	108	71.0449	143
71.2891	98	71.2891	153
71.5332	93	71.5332	139
71.7773	113	71.7773	158
72.0215	106	72.0215	143
72.2656	95	72.2656	157
72.5098	90	72.5098	143
72.7539	93	72.7539	126
72.9981	96	72.9981	126
73.2422	114	73.2422	163
73.4863	110	73.4863	143
73.7305	108	73.7305	155
73.9746	110	73.9746	127
74.2188	94	74.2188	133
74.4629	96	74.4629	144
74.707	106	74.707	133
74.9512	103	74.9512	131
75.1953	96	75.1953	142
75.4394	86	75.4394	151
75.6836	94	75.6836	129
75.9277	83	75.9277	158
76.1719	99	76.1719	145
76.416	94	76.416	140
76.6602	75	76.6602	125
76.9043	104	76.9043	128
77.1484	86	77.1484	141
77.3926	95	77.3926	129
77.6367	103	77.6367	131
77.8809	97	77.8809	127
78.125	90	78.125	126
78.3691	103	78.3691	148
78.6133	99	78.6133	128
78.8574	88	78.8574	150
79.1016	88	79.1016	132
79.3457	97	79.3457	134
79.5898	82	79.5898	123
79.834	108	79.834	142
80.0781	85	80.0781	126
80.3223	70	80.3223	121
80.5664	85	80.5664	131
80.8106	78	80.8106	134
81.0547	92	81.0547	136
81.2988	78	81.2988	118
81.543	73	81.543	107
81.7871	71	81.7871	127
82.0312	79	82.0312	121
82.2754	73	82.2754	120
82.5195	89	82.5195	119
82.7637	66	82.7637	114
83.0078	92	83.0078	122
83.2519	92	83.2519	121
83.4961	80	83.4961	126
83.7402	75	83.7402	107
83.9844	79	83.9844	127
84.2285	71	84.2285	115
84.4727	69	84.4727	130
84.7168	64	84.7168	121
84.9609	78	84.9609	113
85.2051	94	85.2051	132
85.4492	72	85.4492	107
85.6934	65	85.6934	112
85.9375	72	85.9375	98
86.1816	67	86.1816	101
86.4258	83	86.4258	106
86.6699	68	86.6699	118
86.9141	85	86.9141	123
87.1582	70	87.1582	107
87.4023	87	87.4023	117
87.6465	66	87.6465	108
87.8906	72	87.8906	110
88.1348	54	88.1348	125
88.3789	71	88.3789	95
88.6231	63	88.6231	108
88.8672	78	88.8672	124
89.1113	59	89.1113	107
89.3555	75	89.3555	111
89.5996	70	89.5996	93
89.8438	73	89.8438	104
90.0879	66	90.0879	106
90.332	64	90.332	113
90.5762	70	90.5762	122
90.8203	61	90.8203	95
91.0644	58	91.0644	110
91.3086	75	91.3086	111
91.5527	68	91.5527	100
91.7969	71	91.7969	108
92.041	63	92.041	102
92.2852	69	92.2852	92
92.5293	66	92.5293	104
92.7734	58	92.7734	99
93.0176	71	93.0176	114
93.2617	60	93.2617	106
93.5059	66	93.5059	100
93.75	58	93.75	95
93.9941	64	93.9941	87
94.2383	70	94.2383	101
94.4824	71	94.4824	86
94.7266	60	94.7266	99
94.9707	60	94.9707	98
95.2148	74	95.2148	84
95.459	86	95.459	102
95.7031	68	95.7031	95
95.9473	59	95.9473	82
96.1914	62	96.1914	86
96.4356	70	96.4356	84
96.6797	58	96.6797	89
96.9238	69	96.9238	90
97.168	73	97.168	74
97.4121	62	97.4121	89
97.6562	68	97.6562	82
97.9004	60	97.9004	85
98.1445	54	98.1445	78
98.3887	77	98.3887	83
98.6328	56	98.6328	85
98.8769	67	98.8769	65
99.1211	49	99.1211	89
99.3652	60	99.3652	74
99.6094	61	99.6094	95
99.8535	67	99.8535	82
100.098	56	100.098	73
100.342	61	100.342	77
100.586	63	100.586	101
100.83	41	100.83	72
101.074	58	101.074	88
101.318	48	101.318	71
101.562	67	101.562	95
101.807	48	101.807	90
102.051	58	102.051	101
102.295	51	102.295	71
102.539	59	102.539	86
102.783	62	102.783	78
103.027	50	103.027	80
103.271	60	103.271	84
103.516	55	103.516	96
103.76	44	103.76	80
104.004	59	104.004	73
104.248	55	104.248	85
104.492	53	104.492	73
104.736	57	104.736	69
104.98	55	104.98	83
105.225	62	105.225	74
105.469	59	105.469	77
105.713	51	105.713	90
105.957	40	105.957	73
106.201	52	106.201	75
106.445	51	106.445	80
106.689	63	106.689	68
106.934	60	106.934	79
107.178	51	107.178	80
107.422	63	107.422	79
107.666	57	107.666	80
107.91	33	107.91	67
108.154	54	108.154	68
108.398	52	108.398	72
108.643	47	108.643	85
108.887	41	108.887	75
109.131	47	109.131	69
109.375	53	109.375	75
109.619	46	109.619	72
109.863	39	109.863	85
110.107	49	110.107	62
110.352	52	110.352	79
110.596	43	110.596	61
110.84	50	110.84	74
111.084	34	111.084	58
111.328	55	111.328	67
111.572	50	111.572	97
111.816	38	111.816	57
112.061	36	112.061	67
112.305	41	112.305	60
112.549	43	112.549	79
112.793	44	112.793	60
113.037	46	113.037	65
113.281	60	113.281	54
113.525	48	113.525	63
113.77	45	113.77	65
114.014	34	114.014	67
114.258	46	114.258	60
114.502	54	114.502	82
114.746	45	114.746	75
114.99	45	114.99	70
115.234	43	115.234	75
115.479	41	115.479	54
115.723	44	115.723	72
115.967	56	115.967	56
116.211	41	116.211	61
116.455	49	116.455	61
116.699	47	116.699	65
116.943	35	116.943	67
117.188	33	117.188	72
117.432	46	117.432	59
117.676	49	117.676	60
117.92	32	117.92	90
118.164	34	118.164	48
118.408	45	118.408	68
118.652	31	118.652	67
118.896	37	118.896	67
119.141	44	119.141	65
119.385	33	119.385	81
119.629	42	119.629	54
119.873	41	119.873	63
120.117	43	120.117	54
120.361	46	120.361	45
120.605	42	120.605	62
120.85	35	120.85	54
121.094	40	121.094	65
121.338	42	121.338	57
121.582	36	121.582	64
121.826	40	121.826	59
122.07	46	122.07	57
122.314	35	122.314	66
122.559	44	122.559	69
122.803	32	122.803	52
123.047	40	123.047	58
123.291	49	123.291	61
123.535	46	123.535	55
123.779	44	123.779	63
124.023	43	124.023	55
124.268	39	124.268	70
124.512	36	124.512	52
124.756	37	124.756	67
125	35	125	59
125.244	37	125.244	52
125.488	46	125.488	58
125.732	29	125.732	48
125.977	38	125.977	59
126.221	36	126.221	56
126.465	41	126.465	51
126.709	43	126.709	65
126.953	37	126.953	60
127.197	42	127.197	44
127.441	41	127.441	52
127.686	29	127.686	57
127.93	47	127.93	54
128.174	44	128.174	49
128.418	36	128.418	47
128.662	43	128.662	32
128.906	27	128.906	59
129.15	28	129.15	57
129.395	39	129.395	48
129.639	43	129.639	50
129.883	47	129.883	52
130.127	40	130.127	47
130.371	45	130.371	56
130.615	36	130.615	55
130.859	31	130.859	56
131.104	28	131.104	57
131.348	41	131.348	44
131.592	33	131.592	48
131.836	32	131.836	47
132.08	37	132.08	42
132.324	41	132.324	39
132.568	40	132.568	52
132.812	31	132.812	40
133.057	31	133.057	49
133.301	33	133.301	65
133.545	31	133.545	61
133.789	30	133.789	45
134.033	34	134.033	46
134.277	30	134.277	38
134.521	31	134.521	52
134.766	35	134.766	46
135.01	32	135.01	44
135.254	20	135.254	43
135.498	38	135.498	43
135.742	36	135.742	46
135.986	32	135.986	32
136.23	25	136.23	40
136.475	40	136.475	51
136.719	33	136.719	44
136.963	35	136.963	38
137.207	38	137.207	34
137.451	29	137.451	41
137.695	38	137.695	41
137.939	36	137.939	42
138.184	30	138.184	41
138.428	24	138.428	37
138.672	30	138.672	32
138.916	22	138.916	34
139.16	24	139.16	45
139.404	25	139.404	39
139.648	23	139.648	36
139.893	25	139.893	44
140.137	27	140.137	38
140.381	36	140.381	46
140.625	33	140.625	43
140.869	25	140.869	43
141.113	20	141.113	43
141.357	29	141.357	36
141.602	24	141.602	42
141.846	28	141.846	49
142.09	31	142.09	33
142.334	38	142.334	55
142.578	30	142.578	42
142.822	19	142.822	38
143.066	42	143.066	46
143.311	30	143.311	41
143.555	26	143.555	43
143.799	27	143.799	44
144.043	24	144.043	28
144.287	24	144.287	26
144.531	30	144.531	47
144.775	28	144.775	42
145.02	34	145.02	34
145.264	20	145.264	33
145.508	28	145.508	40
145.752	27	145.752	41
145.996	31	145.996	39
146.24	27	146.24	36
146.484	24	146.484	39
146.729	29	146.729	36
146.973	31	146.973	27
147.217	16	147.217	48
147.461	20	147.461	33
147.705	23	147.705	47
147.949	29	147.949	38
148.193	32	148.193	39
148.438	28	148.438	32
148.682	30	148.682	30
148.926	29	148.926	37
149.17	22	149.17	30
149.414	27	149.414	43
149.658	23	149.658	34
149.902	21	149.902	34
150.146	22	150.146	35
150.391	27	150.391	43
150.635	21	150.635	42
150.879	23	150.879	33
151.123	20	151.123	31
151.367	23	151.367	29
151.611	28	151.611	36
151.855	25	151.855	33
152.1	25	152.1	34
152.344	20	152.344	36
152.588	20	152.588	34
152.832	21	152.832	39
153.076	27	153.076	30
153.32	25	153.32	30
153.564	23	153.564	31
153.809	26	153.809	25
154.053	18	154.053	34
154.297	28	154.297	32
154.541	21	154.541	34
154.785	17	154.785	30
155.029	20	155.029	41
155.273	20	155.273	31
155.518	18	155.518	43
155.762	23	155.762	33
156.006	17	156.006	29
156.25	25	156.25	36
156.494	22	156.494	31
156.738	22	156.738	30
156.982	22	156.982	45
157.227	37	157.227	27
157.471	23	157.471	31
157.715	16	157.715	34
157.959	20	157.959	33
158.203	21	158.203	37
158.447	21	158.447	25
158.691	23	158.691	34
158.936	17	158.936	34
159.18	23	159.18	34
159.424	19	159.424	20
159.668	36	159.668	32
159.912	23	159.912	31
160.156	19	160.156	24
160.4	23	160.4	30
160.645	24	160.645	30
160.889	18	160.889	34
161.133	20	161.133	24
161.377	20	161.377	32
161.621	18	161.621	31
161.865	23	161.865	26
162.109	20	162.109	34
162.354	23	162.354	29
162.598	23	162.598	29
162.842	22	162.842	27
163.086	31	163.086	32
163.33	24	163.33	27
163.574	26	163.574	36
163.818	19	163.818	24
164.062	21	164.062	32
164.307	19	164.307	29
164.551	18	164.551	29
164.795	28	164.795	35
165.039	18	165.039	27
165.283	10	165.283	32
165.527	14	165.527	32
165.771	18	165.771	21
166.016	20	166.016	30
166.26	23	166.26	25
166.504	14	166.504	36
166.748	14	166.748	30
166.992	22	166.992	27
167.236	10	167.236	29
167.48	15	167.48	26
167.725	27	167.725	34
167.969	14	167.969	28
168.213	25	168.213	35
168.457	24	168.457	26
168.701	10	168.701	34
168.945	23	168.945	23
169.189	20	169.189	22
169.434	16	169.434	28
169.678	31	169.678	30
169.922	13	169.922	23
170.166	16	170.166	28
170.41	17	170.41	25
170.654	22	170.654	32
170.898	12	170.898	37
171.143	16	171.143	24
171.387	21	171.387	23
171.631	19	171.631	21
171.875	10	171.875	28
172.119	26	172.119	25
172.363	18	172.363	19
172.607	15	172.607	16
172.852	10	172.852	31
173.096	17	173.096	20
173.34	19	173.34	19
173.584	26	173.584	27
173.828	13	173.828	21
174.072	23	174.072	27
174.316	12	174.316	20
174.561	12	174.561	21
174.805	17	174.805	26
175.049	11	175.049	29
175.293	13	175.293	22
175.537	18	175.537	23
175.781	20	175.781	25
176.025	15	176.025	23
176.27	8	176.27	22
176.514	16	176.514	20
176.758	24	176.758	23
177.002	13	177.002	18
177.246	11	177.246	23
177.49	20	177.49	20
177.734	14	177.734	20
177.979	12	177.979	15
178.223	12	178.223	21
178.467	13	178.467	22
178.711	21	178.711	17
178.955	13	178.955	27
179.199	19	179.199	17
179.443	17	179.443	18
179.688	21	179.688	23
179.932	16	179.932	18
180.176	18	180.176	12
180.42	23	180.42	28
180.664	17	180.664	22
180.908	17	180.908	27
181.152	16	181.152	21
181.396	8	181.396	18
181.641	13	181.641	24
181.885	17	181.885	19
182.129	15	182.129	16
182.373	12	182.373	25
182.617	15	182.617	23
182.861	10	182.861	20
183.105	13	183.105	17
183.35	16	183.35	19
183.594	8	183.594	14
183.838	14	183.838	21
184.082	15	184.082	19
184.326	19	184.326	21
184.57	12	184.57	21
184.814	10	184.814	19
185.059	9	185.059	12
185.303	19	185.303	23
185.547	19	185.547	17
185.791	16	185.791	29
186.035	11	186.035	27
186.279	11	186.279	32
186.523	19	186.523	31
186.768	17	186.768	13
187.012	6	187.012	20
187.256	13	187.256	20
187.5	13	187.5	22
187.744	17	187.744	17
187.988	9	187.988	23
188.232	17	188.232	20
188.477	18	188.477	18
188.721	17	188.721	21
188.965	8	188.965	21
189.209	21	189.209	25
189.453	16	189.453	27
189.697	13	189.697	17
189.941	21	189.941	15
190.186	6	190.186	16
190.43	8	190.43	24
190.674	10	190.674	24
190.918	16	190.918	18
191.162	20	191.162	18
191.406	13	191.406	15
191.65	18	191.65	25
191.895	19	191.895	17
192.139	11	192.139	20
192.383	16	192.383	17
192.627	16	192.627	17
192.871	10	192.871	21
193.115	6	193.115	24
193.359	12	193.359	15
193.604	12	193.604	15
193.848	16	193.848	18
194.092	9	194.092	16
194.336	11	194.336	13
194.58	14	194.58	18
194.824	8	194.824	21
195.068	6	195.068	22
195.312	23	195.312	17
195.557	19	195.557	20
195.801	9	195.801	19
196.045	10	196.045	12
196.289	18	196.289	15
196.533	15	196.533	22
196.777	14	196.777	18
197.021	10	197.021	11
197.266	16	197.266	15
197.51	12	197.51	26
197.754	13	197.754	10
197.998	11	197.998	15
198.242	16	198.242	20
198.486	14	198.486	19
198.73	16	198.73	20
198.975	14	198.975	19
199.219	17	199.219	16
199.463	16	199.463	15
199.707	10	199.707	19
199.951	10	199.951	17
200.195	14	200.195	20
200.439	14	200.439	18
200.684	11	200.684	26
200.928	9	200.928	22
201.172	16	201.172	10
201.416	5	201.416	11
201.66	21	201.66	12
201.904	13	201.904	17
202.148	8	202.148	16
202.393	9	202.393	13
202.637	17	202.637	16
202.881	15	202.881	20
203.125	13	203.125	15
203.369	11	203.369	13
203.613	17	203.613	17
203.857	12	203.857	23
204.102	13	204.102	15
204.346	9	204.346	19
204.59	10	204.59	13
204.834	12	204.834	14
205.078	10	205.078	18
205.322	15	205.322	10
205.566	14	205.566	10
205.811	11	205.811	14
206.055	11	206.055	9
206.299	12	206.299	19
206.543	16	206.543	15
206.787	13	206.787	10
207.031	23	207.031	13
207.275	9	207.275	17
207.52	10	207.52	16
207.764	11	207.764	16
208.008	10	208.008	19
208.252	16	208.252	16
208.496	10	208.496	14
208.74	11	208.74	20
208.984	15	208.984	11
209.229	9	209.229	12
209.473	16	209.473	17
209.717	14	209.717	12
209.961	16	209.961	8
210.205	16	210.205	12
210.449	12	210.449	10
210.693	8	210.693	14
210.938	6	210.938	13
211.182	19	211.182	11
211.426	7	211.426	11
211.67	10	211.67	12
211.914	8	211.914	18
212.158	8	212.158	11
212.402	14	212.402	13
212.646	8	212.646	14
212.891	10	212.891	15
213.135	8	213.135	17
213.379	8	213.379	20
213.623	8	213.623	17
213.867	11	213.867	15
214.111	8	214.111	14
214.355	11	214.355	11
214.6	12	214.6	14
214.844	7	214.844	17
215.088	13	215.088	9
215.332	9	215.332	9
215.576	6	215.576	14
215.82	10	215.82	14
216.064	13	216.064	23
216.309	7	216.309	7
216.553	13	216.553	16
216.797	14	216.797	10
217.041	5	217.041	10
217.285	10	217.285	15
217.529	8	217.529	5
217.773	9	217.773	8
218.018	10	218.018	10
218.262	7	218.262	8
218.506	10	218.506	12
218.75	14	218.75	10
218.994	5	218.994	14
219.238	11	219.238	10
219.482	7	219.482	13
219.727	10	219.727	15
219.971	5	219.971	11
220.215	15	220.215	12
220.459	8	220.459	12
220.703	7	220.703	16
220.947	9	220.947	8
221.191	7	221.191	14
221.436	18	221.436	14
221.68	8	221.68	8
221.924	5	221.924	11
222.168	9	222.168	13
222.412	6	222.412	11
222.656	9	222.656	5
222.9	3	222.9	12
223.145	6	223.145	11
223.389	9	223.389	15
223.633	2	223.633	10
223.877	10	223.877	12
224.121	4	224.121	13
224.365	10	224.365	17
224.609	6	224.609	11
224.854	4	224.854	15
225.098	12	225.098	7
225.342	11	225.342	10
225.586	7	225.586	16
225.83	14	225.83	17
226.074	8	226.074	12
226.318	7	226.318	10
226.562	12	226.562	11
226.807	6	226.807	15
227.051	8	227.051	10
227.295	8	227.295	10
227.539	9	227.539	11
227.783	8	227.783	13
228.027	5	228.027	10
228.271	7	228.271	17
228.516	9	228.516	9
228.76	6	228.76	9
229.004	9	229.004	5
229.248	10	229.248	11
229.492	9	229.492	8
229.736	7	229.736	12
229.98	10	229.98	8
230.225	14	230.225	14
230.469	6	230.469	17
230.713	11	230.713	6
230.957	14	230.957	8
231.201	8	231.201	8
231.445	12	231.445	6
231.689	9	231.689	11
231.934	13	231.934	8
232.178	9	232.178	10
232.422	11	232.422	9
232.666	13	232.666	13
232.91	6	232.91	16
233.154	11	233.154	5
233.398	6	233.398	10
233.643	11	233.643	14
233.887	10	233.887	7
234.131	10	234.131	6
234.375	6	234.375	8
234.619	10	234.619	8
234.863	8	234.863	12
235.107	7	235.107	11
235.352	3	235.352	6
235.596	5	235.596	7
235.84	9	235.84	10
236.084	11	236.084	18
236.328	10	236.328	13
236.572	6	236.572	14
236.816	8	236.816	6
237.061	11	237.061	8
237.305	9	237.305	7
237.549	7	237.549	8
237.793	10	237.793	8
238.037	8	238.037	16
238.281	5	238.281	5
238.525	10	238.525	8
238.77	9	238.77	9
239.014	10	239.014	11
239.258	8	239.258	8
239.502	5	239.502	12
239.746	11	239.746	9
239.99	7	239.99	11
240.234	5	240.234	6
240.479	7	240.479	8
240.723	7	240.723	15
240.967	5	240.967	8
241.211	11	241.211	8
241.455	8	241.455	5
241.699	8	241.699	6
241.943	9	241.943	9
242.188	5	242.188	6
242.432	12	242.432	10
242.676	9	242.676	11
242.92	13	242.92	13
243.164	5	243.164	8
243.408	6	243.408	8
243.652	10	243.652	12
243.896	6	243.896	6
244.141	7	244.141	11
244.385	11	244.385	8
244.629	5	244.629	7
244.873	8	244.873	8
245.117	3	245.117	3
245.361	3	245.361	14
245.605	6	245.605	12
245.85	10	245.85	11
246.094	9	246.094	8
246.338	3	246.338	6
246.582	5	246.582	14
246.826	6	246.826	6
247.07	11	247.07	16
247.314	8	247.314	6
247.559	6	247.559	17
247.803	10	247.803	12
248.047	5	248.047	9
248.291	10	248.291	10
248.535	7	248.535	5
248.779	5	248.779	7
249.023	9	249.023	5
249.268	11	249.268	10
249.512	5	249.512	7
249.756	10	249.756	9
250	10	250	6
250.244	4	250.244	7
250.488	4	250.488	11
250.732	6	250.732	6
250.977	4	250.977	12
251.221	7	251.221	8
251.465	6	251.465	12
251.709	2	251.709	6
251.953	9	251.953	10
252.197	9	252.197	8
252.441	7	252.441	5
252.686	7	252.686	14
252.93	10	252.93	2
253.174	6	253.174	2
253.418	3	253.418	8
253.662	8	253.662	5
253.906	9	253.906	8
254.15	4	254.15	6
254.395	7	254.395	9
254.639	11	254.639	2
254.883	8	254.883	5
255.127	3	255.127	13
255.371	8	255.371	10
255.615	9	255.615	7
255.859	4	255.859	6
256.104	10	256.104	9
256.348	10	256.348	8
256.592	6	256.592	10
256.836	9	256.836	3
257.08	6	257.08	2
257.324	10	257.324	6
257.568	8	257.568	6
257.812	4	257.812	2
258.057	5	258.057	8
258.301	6	258.301	2
258.545	5	258.545	5
258.789	9	258.789	5
259.033	5	259.033	10
259.277	8	259.277	4
259.521	8	259.521	8
259.766	8	259.766	5
260.01	7	260.01	7
260.254	8	260.254	7
260.498	12	260.498	7
260.742	3	260.742	9
260.986	4	260.986	14
261.23	2	261.23	4
261.475	5	261.475	2
261.719	7	261.719	10
261.963	11	261.963	5
262.207	5	262.207	6
262.451	4	262.451	2
262.695	5	262.695	10
262.939	4	262.939	5
263.184	8	263.184	4
263.428	7	263.428	9
263.672	3	263.672	2
263.916	7	263.916	3
264.16	5	264.16	3
264.404	6	264.404	9
264.648	5	264.648	9
264.893	4	264.893	10
265.137	4	265.137	4
265.381	6	265.381	11
265.625	1	265.625	4
265.869	8	265.869	9
266.113	4	266.113	5
266.357	7	266.357	3
266.602	4	266.602	6
266.846	3	266.846	6
267.09	6	267.09	6
267.334	8	267.334	9
267.578	5	267.578	7
267.822	3	267.822	4
268.066	6	268.066	8
268.311	4	268.311	3
268.555	2	268.555	8
268.799	3	268.799	8
269.043	10	269.043	5
269.287	2	269.287	7
269.531	7	269.531	5
269.775	7	269.775	6
270.02	7	270.02	5
270.264	4	270.264	9
270.508	5	270.508	4
270.752	2	270.752	6
270.996	7	270.996	9
271.24	3	271.24	8
271.484	6	271.484	7
271.729	10	271.729	8
271.973	7	271.973	4
272.217	6	272.217	4
272.461	7	272.461	3
272.705	9	272.705	9
272.949	4	272.949	12
273.193	9	273.193	4
273.438	5	273.438	7
273.682	7	273.682	5
273.926	6	273.926	4
274.17	10	274.17	7
274.414	5	274.414	4
274.658	7	274.658	6
274.902	5	274.902	5
275.146	3	275.146	7
275.391	8	275.391	2
275.635	4	275.635	11
275.879	4	275.879	2
276.123	7	276.123	4
276.367	6	276.367	7
276.611	5	276.611	3
276.855	3	276.855	7
277.1	10	277.1	5
277.344	7	277.344	4
277.588	4	277.588	13
277.832	2	277.832	7
278.076	6	278.076	5
278.32	5	278.32	7
278.564	6	278.564	6
278.809	6	278.809	6
279.053	2	279.053	5
279.297	5	279.297	7
279.541	4	279.541	6
279.785	3	279.785	6
280.029	8	280.029	4
280.273	9	280.273	1
280.518	6	280.518	3
280.762	6	280.762	5
281.006	7	281.006	5
281.25	3	281.25	8
281.494	7	281.494	3
281.738	4	281.738	4
281.982	6	281.982	6
282.227	3	282.227	2
282.471	4	282.471	3
282.715	5	282.715	6
282.959	4	282.959	7
283.203	5	283.203	1
283.447	4	283.447	3
283.691	11	283.691	8
283.936	5	283.936	6
284.18	5	284.18	2
284.424	12	284.424	6
284.668	6	284.668	5
284.912	0	284.912	9
285.156	5	285.156	4
285.4	2	285.4	7
285.645	2	285.645	3
285.889	4	285.889	7
286.133	10	286.133	5
286.377	5	286.377	6
286.621	4	286.621	4
286.865	1	286.865	4
287.109	5	287.109	5
287.354	8	287.354	9
287.598	6	287.598	4
287.842	7	287.842	3
288.086	7	288.086	7
288.33	8	288.33	2
288.574	7	288.574	3
288.818	4	288.818	5
289.062	6	289.062	4
289.307	3	289.307	2
289.551	6	289.551	4
289.795	3	289.795	5
290.039	3	290.039	8
290.283	5	290.283	5
290.527	3	290.527	4
290.771	4	290.771	6
291.016	8	291.016	6
291.26	7	291.26	3
291.504	3	291.504	5
291.748	7	291.748	0
291.992	7	291.992	6
292.236	5	292.236	3
292.48	7	292.48	9
292.725	5	292.725	4
292.969	4	292.969	3
293.213	6	293.213	2
293.457	3	293.457	4
293.701	4	293.701	3
293.945	7	293.945	3
294.189	6	294.189	5
294.434	6	294.434	5
294.678	3	294.678	5
294.922	3	294.922	5
295.166	2	295.166	1
295.41	8	295.41	4
295.654	3	295.654	7
295.898	2	295.898	4
296.143	3	296.143	3
296.387	5	296.387	5
296.631	4	296.631	2
296.875	8	296.875	7
297.119	5	297.119	4
297.363	2	297.363	6
297.607	4	297.607	7
297.852	3	297.852	1
298.096	3	298.096	7
298.34	5	298.34	9
298.584	2	298.584	5
298.828	8	298.828	5
299.072	6	299.072	4
299.316	5	299.316	2
299.561	4	299.561	5
299.805	5	299.805	5
300.049	4	300.049	3
300.293	4	300.293	2
300.537	4	300.537	5
300.781	4	300.781	5
301.025	8	301.025	7
301.27	3	301.27	5
301.514	4	301.514	3
301.758	11	301.758	5
302.002	2	302.002	7
302.246	1	302.246	2
302.49	1	302.49	4
302.734	3	302.734	3
302.979	7	302.979	7
303.223	5	303.223	4
303.467	6	303.467	11
303.711	3	303.711	8
303.955	6	303.955	0
304.199	6	304.199	4
304.443	8	304.443	2
304.688	7	304.688	2
304.932	8	304.932	1
305.176	4	305.176	6
305.42	4	305.42	6
305.664	4	305.664	2
305.908	5	305.908	1
306.152	3	306.152	7
306.396	5	306.396	5
306.641	6	306.641	2
306.885	5	306.885	8
307.129	3	307.129	2
307.373	5	307.373	6
307.617	4	307.617	6
307.861	6	307.861	1
308.105	6	308.105	5
308.35	7	308.35	6
308.594	6	308.594	1
308.838	6	308.838	5
309.082	5	309.082	2
309.326	5	309.326	0
309.57	0	309.57	3
309.814	4	309.814	6
310.059	6	310.059	3
310.303	4	310.303	2
310.547	6	310.547	3
310.791	3	310.791	4
311.035	6	311.035	4
311.279	5	311.279	3
311.523	6	311.523	5
311.768	6	311.768	6
312.012	4	312.012	2
312.256	9	312.256	4
312.5	7	312.5	4
312.744	2	312.744	4
312.988	5	312.988	4
313.232	5	313.232	4
313.477	7	313.477	1
313.721	4	313.721	1
313.965	6	313.965	4
314.209	6	314.209	8
314.453	6	314.453	3
314.697	3	314.697	5
314.941	3	314.941	3
315.186	7	315.186	3
315.43	6	315.43	5
315.674	2	315.674	7
315.918	2	315.918	2
316.162	4	316.162	5
316.406	5	316.406	7
316.65	6	316.65	1
316.895	8	316.895	4
317.139	6	317.139	2
317.383	1	317.383	2
317.627	6	317.627	6
317.871	5	317.871	4
318.115	2	318.115	1
318.359	5	318.359	5
318.604	4	318.604	1
318.848	1	318.848	4
319.092	5	319.092	6
319.336	4	319.336	2
319.58	4	319.58	2
319.824	4	319.824	3
320.068	2	320.068	3
320.312	5	320.312	7
320.557	5	320.557	2
320.801	5	320.801	3
321.045	2	321.045	2
321.289	5	321.289	5
321.533	4	321.533	2
321.777	1	321.777	4
322.021	5	322.021	4
322.266	3	322.266	4
322.51	3	322.51	3
322.754	2	322.754	2
322.998	6	322.998	2
323.242	5	323.242	3
323.486	4	323.486	5
323.73	4	323.73	4
323.975	4	323.975	5
324.219	5	324.219	3
324.463	3	324.463	4
324.707	6	324.707	4
324.951	8	324.951	5
325.195	5	325.195	3
325.439	5	325.439	4
325.684	1	325.684	5
325.928	0	325.928	4
326.172	2	326.172	3
326.416	1	326.416	9
326.66	5	326.66	0
326.904	5	326.904	4
327.148	3	327.148	5
327.393	4	327.393	3
327.637	5	327.637	0
327.881	5	327.881	6
328.125	5	328.125	2
328.369	7	328.369	3
328.613	1	328.613	4
328.857	8	328.857	4
329.102	1	329.102	4
329.346	3	329.346	3
329.59	9	329.59	3
329.834	3	329.834	5
330.078	3	330.078	3
330.322	4	330.322	1
330.566	4	330.566	3
330.811	8	330.811	3
331.055	8	331.055	1
331.299	4	331.299	0
331.543	4	331.543	1
331.787	3	331.787	4
332.031	5	332.031	4
332.275	2	332.275	1
332.52	7	332.52	3
332.764	1	332.764	2
333.008	3	333.008	0
333.252	5	333.252	1
333.496	5	333.496	3
333.74	6	333.74	5
333.984	5	333.984	2
334.229	4	334.229	7
334.473	6	334.473	0
334.717	1	334.717	0
334.961	4	334.961	5
335.205	0	335.205	3
335.449	1	335.449	1
335.693	4	335.693	3
335.938	4	335.938	2
336.182	4	336.182	2
336.426	3	336.426	3
336.67	4	336.67	5
336.914	3	336.914	0
337.158	10	337.158	5
337.402	2	337.402	4
337.646	5	337.646	3
337.891	2	337.891	2
338.135	5	338.135	2
338.379	2	338.379	4
338.623	4	338.623	2
338.867	7	338.867	4
339.111	4	339.111	4
339.355	4	339.355	2
339.6	3	339.6	4
339.844	1	339.844	2
340.088	2	340.088	5
340.332	3	340.332	5
340.576	4	340.576	2
340.82	4	340.82	1
341.064	6	341.064	3
341.309	5	341.309	1
341.553	2	341.553	1
341.797	2	341.797	3
342.041	7	342.041	5
342.285	5	342.285	5
342.529	4	342.529	3
342.773	3	342.773	1
343.018	1	343.018	4
343.262	6	343.262	1
343.506	1	343.506	2
343.75	5	343.75	2
343.994	7	343.994	4
344.238	3	344.238	4
344.482	1	344.482	5
344.727	3	344.727	9
344.971	4	344.971	0
345.215	6	345.215	1
345.459	0	345.459	3
345.703	3	345.703	2
345.947	5	345.947	1
346.191	1	346.191	0
346.436	2	346.436	4
346.68	3	346.68	4
346.924	4	346.924	0
347.168	3	347.168	3
347.412	4	347.412	2
347.656	7	347.656	4
347.9	5	347.9	1
348.145	2	348.145	2
348.389	1	348.389	0
348.633	0	348.633	2
348.877	5	348.877	0
349.121	2	349.121	5
349.365	4	349.365	1
349.609	1	349.609	3
349.854	2	349.854	5
350.098	1	350.098	1
350.342	5	350.342	5
350.586	8	350.586	0
350.83	5	350.83	1
351.074	4	351.074	0
351.318	6	351.318	2
351.562	4	351.562	3
351.807	3	351.807	3
352.051	2	352.051	3
352.295	1	352.295	3
352.539	2	352.539	1
352.783	3	352.783	1
353.027	4	353.027	3
353.271	2	353.271	5
353.516	3	353.516	4
353.76	2	353.76	5
354.004	2	354.004	1
354.248	2	354.248	5
354.492	2	354.492	3
354.736	2	354.736	1
354.98	4	354.98	2
355.225	3	355.225	4
355.469	2	355.469	3
355.713	5	355.713	1
355.957	6	355.957	5
356.201	3	356.201	9
356.445	3	356.445	1
356.689	1	356.689	3
356.934	2	356.934	2
357.178	3	357.178	4
357.422	1	357.422	2
357.666	2	357.666	1
357.91	5	357.91	0
358.154	1	358.154	2
358.398	4	358.398	2
358.643	3	358.643	1
358.887	4	358.887	2
359.131	3	359.131	2
359.375	3	359.375	3
359.619	8	359.619	4
359.863	3	359.863	5
360.107	6	360.107	1
360.352	3	360.352	2
360.596	3	360.596	2
360.84	3	360.84	0
361.084	2	361.084	4
361.328	4	361.328	3
361.572	5	361.572	2
361.816	2	361.816	2
362.061	2	362.061	5
362.305	4	362.305	1
362.549	3	362.549	2
362.793	1	362.793	2
363.037	4	363.037	1
363.281	3	363.281	0
363.525	5	363.525	3
363.77	6	363.77	5
364.014	4	364.014	3
364.258	3	364.258	2
364.502	4	364.502	2
364.746	1	364.746	1
364.99	8	364.99	2
365.234	3	365.234	3
365.479	9	365.479	2
365.723	3	365.723	5
365.967	4	365.967	5
366.211	5	366.211	2
366.455	4	366.455	2
366.699	4	366.699	1
366.943	2	366.943	0
367.188	4	367.188	4
367.432	4	367.432	2
367.676	5	367.676	0
367.92	3	367.92	3
368.164	3	368.164	2
368.408	2	368.408	1
368.652	5	368.652	1
368.896	5	368.896	2
369.141	4	369.141	3
369.385	1	369.385	1
369.629	3	369.629	5
369.873	0	369.873	1
370.117	4	370.117	2
370.361	4	370.361	2
370.605	1	370.605	0
370.85	4	370.85	0
371.094	2	371.094	1
371.338	3	371.338	2
371.582	7	371.582	3
371.826	5	371.826	2
372.07	0	372.07	6
372.314	2	372.314	1
372.559	1	372.559	2
372.803	3	372.803	0
373.047	5	373.047	2
373.291	3	373.291	0
373.535	3	373.535	0
373.779	0	373.779	1
374.023	1	374.023	0
374.268	1	374.268	2
374.512	3	374.512	4
374.756	2	374.756	5
375	4	375	3
375.244	6	375.244	1
375.488	1	375.488	1
375.732	4	375.732	0
375.977	3	375.977	4
376.221	3	376.221	1
376.465	4	376.465	4
376.709	3	376.709	2
376.953	3	376.953	0
377.197	3	377.197	3
377.441	3	377.441	3
377.686	4	377.686	4
377.93	2	377.93	2
378.174	1	378.174	2
378.418	3	378.418	3
378.662	3	378.662	5
378.906	1	378.906	0
379.15	2	379.15	3
379.395	2	379.395	1
379.639	2	379.639	2
379.883	7	379.883	2
380.127	2	380.127	0
380.371	2	380.371	2
380.615	5	380.615	2
380.859	3	380.859	3
381.104	5	381.104	2
381.348	3	381.348	4
381.592	4	381.592	0
381.836	2	381.836	5
382.08	3	382.08	1
382.324	2	382.324	1
382.568	6	382.568	1
382.812	4	382.812	2
383.057	4	383.057	1
383.301	8	383.301	1
383.545	0	383.545	0
383.789	3	383.789	0
384.033	4	384.033	2
384.277	7	384.277	3
384.521	2	384.521	2
384.766	1	384.766	0
385.01	6	385.01	1
385.254	0	385.254	2
385.498	5	385.498	4
385.742	2	385.742	1
385.986	3	385.986	3
386.23	4	386.23	1
386.475	1	386.475	4
386.719	7	386.719	2
386.963	1	386.963	2
387.207	3	387.207	0
387.451	2	387.451	0
387.695	4	387.695	1
387.939	6	387.939	3
388.184	2	388.184	4
388.428	5	388.428	6
388.672	2	388.672	2
388.916	6	388.916	1
389.16	5	389.16	4
389.404	1	389.404	3
389.648	3	389.648	1
389.893	4	389.893	2
390.137	2	390.137	4
390.381	3	390.381	3
390.625	6	390.625	0
390.869	4	390.869	1
391.113	4	391.113	1
391.357	2	391.357	8
391.602	2	391.602	1
391.846	0	391.846	2
392.09	4	392.09	2
392.334	3	392.334	1
392.578	6	392.578	3
392.822	1	392.822	2
393.066	2	393.066	0
393.311	1	393.311	2
393.555	2	393.555	0
393.799	4	393.799	3
394.043	3	394.043	3
394.287	6	394.287	1
394.531	4	394.531	2
394.775	1	394.775	1
395.02	4	395.02	2
395.264	5	395.264	3
395.508	2	395.508	1
395.752	1	395.752	2
395.996	4	395.996	1
396.24	2	396.24	2
396.484	3	396.484	2
396.729	3	396.729	5
396.973	1	396.973	1
397.217	6	397.217	3
397.461	5	397.461	2
397.705	2	397.705	1
397.949	2	397.949	4
398.193	2	398.193	2
398.438	5	398.438	4
398.682	2	398.682	0
398.926	2	398.926	1
399.17	5	399.17	2
399.414	2	399.414	1
399.658	4	399.658	1
399.902	3	399.902	2
400.146	4	400.146	0
400.391	4	400.391	1
400.635	1	400.635	2
400.879	5	400.879	3
401.123	3	401.123	3
401.367	1	401.367	2
401.611	4	401.611	6
401.855	5	401.855	0
402.1	3	402.1	0
402.344	3	402.344	1
402.588	2	402.588	1
402.832	1	402.832	1
403.076	2	403.076	1
403.32	4	403.32	0
403.564	2	403.564	4
403.809	1	403.809	2
404.053	1	404.053	1
404.297	3	404.297	3
404.541	4	404.541	3
404.785	2	404.785	3
405.029	1	405.029	1
405.273	2	405.273	1
405.518	2	405.518	2
405.762	0	405.762	1
406.006	3	406.006	1
406.25	6	406.25	4
406.494	3	406.494	0
406.738	2	406.738	1
406.982	3	406.982	2
407.227	2	407.227	1
407.471	3	407.471	3
407.715	3	407.715	1
407.959	3	407.959	1
408.203	3	408.203	0
408.447	0	408.447	3
408.691	2	408.691	1
408.936	2	408.936	1
409.18	4	409.18	3
409.424	3	409.424	2
409.668	1	409.668	1
409.912	4	409.912	3
410.156	1	410.156	3
410.4	4	410.4	1
410.645	3	410.645	1
410.889	2	410.889	2
411.133	2	411.133	2
411.377	3	411.377	1
411.621	7	411.621	2
411.865	3	411.865	3
412.109	4	412.109	2
412.354	2	412.354	2
412.598	6	412.598	2
412.842	3	412.842	1
413.086	4	413.086	2
413.33	2	413.33	3
413.574	2	413.574	1
413.818	2	413.818	2
414.062	3	414.062	3
414.307	2	414.307	0
414.551	4	414.551	3
414.795	3	414.795	1
415.039	4	415.039	2
415.283	4	415.283	2
415.527	2	415.527	2
415.771	2	415.771	0
416.016	5	416.016	0
416.26	1	416.26	2
416.504	3	416.504	1
416.748	0	416.748	0
416.992	8	416.992	1
417.236	4	417.236	1
417.48	8	417.48	0
417.725	3	417.725	3
417.969	2	417.969	0
418.213	3	418.213	3
418.457	4	418.457	3
418.701	2	418.701	3
418.945	1	418.945	2
419.189	5	419.189	1
419.434	4	419.434	0
419.678	4	419.678	1
419.922	8	419.922	3
420.166	1	420.166	1
420.41	1	420.41	1
420.654	3	420.654	1
420.898	1	420.898	1
421.143	2	421.143	0
421.387	3	421.387	5
421.631	5	421.631	2
421.875	2	421.875	2
422.119	2	422.119	2
422.363	0	422.363	1
422.607	3	422.607	3
422.852	6	422.852	1
423.096	6	423.096	0
423.34	3	423.34	2
423.584	6	423.584	2
423.828	7	423.828	1
424.072	1	424.072	4
424.316	3	424.316	1
424.561	5	424.561	4
424.805	4	424.805	3
425.049	3	425.049	0
425.293	1	425.293	2
425.537	3	425.537	0
425.781	2	425.781	1
426.025	3	426.025	2
426.27	1	426.27	3
426.514	2	426.514	4
426.758	7	426.758	3
427.002	4	427.002	1
427.246	4	427.246	0
427.49	3	427.49	2
427.734	3	427.734	1
427.979	7	427.979	3
428.223	1	428.223	1
428.467	5	428.467	1
428.711	2	428.711	2
428.955	6	428.955	4
429.199	1	429.199	3
429.443	4	429.443	1
429.688	4	429.688	0
429.932	3	429.932	1
430.176	5	430.176	2
430.42	4	430.42	1
430.664	5	430.664	2
430.908	1	430.908	0
431.152	1	431.152	1
431.396	4	431.396	4
431.641	3	431.641	1
431.885	2	431.885	1
432.129	1	432.129	1
432.373	3	432.373	2
432.617	2	432.617	1
432.861	3	432.861	1
433.105	2	433.105	0
433.35	4	433.35	0
433.594	2	433.594	0
433.838	4	433.838	1
434.082	3	434.082	2
434.326	5	434.326	1
434.57	2	434.57	2
434.814	2	434.814	1
435.059	0	435.059	1
435.303	4	435.303	5
435.547	2	435.547	1
435.791	0	435.791	4
436.035	3	436.035	2
436.279	4	436.279	3
436.523	3	436.523	1
436.768	7	436.768	2
437.012	4	437.012	0
437.256	4	437.256	0
437.5	4	437.5	3
437.744	1	437.744	1
437.988	4	437.988	1
438.232	3	438.232	2
438.477	2	438.477	1
438.721	1	438.721	1
438.965	1	438.965	2
439.209	2	439.209	1
439.453	0	439.453	3
439.697	4	439.697	1
439.941	1	439.941	2
440.186	3	440.186	2
440.43	2	440.43	1
440.674	6	440.674	2
440.918	3	440.918	3
441.162	0	441.162	4
441.406	1	441.406	1
441.65	2	441.65	0
441.895	2	441.895	4
442.139	2	442.139	1
442.383	3	442.383	2
442.627	3	442.627	0
442.871	4	442.871	1
443.115	0	443.115	3
443.359	2	443.359	0
443.604	3	443.604	1
443.848	2	443.848	2
444.092	2	444.092	2
444.336	5	444.336	1
444.58	1	444.58	1
444.824	1	444.824	3
445.068	3	445.068	1
445.312	3	445.312	1
445.557	4	445.557	4
445.801	3	445.801	1
446.045	0	446.045	3
446.289	4	446.289	2
446.533	4	446.533	0
446.777	6	446.777	3
447.021	4	447.021	2
447.266	1	447.266	1
447.51	3	447.51	3
447.754	2	447.754	2
447.998	4	447.998	1
448.242	1	448.242	3
448.486	0	448.486	3
448.73	2	448.73	1
448.975	1	448.975	0
449.219	1	449.219	2
449.463	2	449.463	1
449.707	5	449.707	0
449.951	2	449.951	1
450.195	2	450.195	1
450.439	3	450.439	0
450.684	4	450.684	2
450.928	2	450.928	1
451.172	2	451.172	0
451.416	4	451.416	0
451.66	2	451.66	4
451.904	7	451.904	2
452.148	3	452.148	2
452.393	11	452.393	2
452.637	2	452.637	0
452.881	5	452.881	1
453.125	5	453.125	1
453.369	4	453.369	4
453.613	5	453.613	3
453.857	2	453.857	1
454.102	6	454.102	4
454.346	1	454.346	2
454.59	4	454.59	3
454.834	4	454.834	2
455.078	2	455.078	2
455.322	0	455.322	3
455.566	2	455.566	2
455.811	3	455.811	1
456.055	4	456.055	0
456.299	1	456.299	2
456.543	3	456.543	0
456.787	3	456.787	1
457.031	1	457.031	2
457.275	4	457.275	1
457.52	2	457.52	0
457.764	4	457.764	2
458.008	3	458.008	2
458.252	4	458.252	0
458.496	2	458.496	1
458.74	2	458.74	1
458.984	5	458.984	2
459.229	3	459.229	1
459.473	0	459.473	1
459.717	4	459.717	2
459.961	3	459.961	1
460.205	0	460.205	4
460.449	3	460.449	2
460.693	2	460.693	1
460.938	3	460.938	0
461.182	4	461.182	1
461.426	5	461.426	0
461.67	3	461.67	0
461.914	5	461.914	0
462.158	1	462.158	4
462.402	1	462.402	2
462.646	3	462.646	2
462.891	3	462.891	0
463.135	4	463.135	1
463.379	5	463.379	0
463.623	4	463.623	1
463.867	2	463.867	1
464.111	1	464.111	2
464.355	2	464.355	1
464.6	2	464.6	3
464.844	1	464.844	2
465.088	2	465.088	2
465.332	2	465.332	3
465.576	6	465.576	1
465.82	6	465.82	3
466.064	5	466.064	2
466.309	3	466.309	0
466.553	2	466.553	2
466.797	2	466.797	3
467.041	1	467.041	2
467.285	3	467.285	1
467.529	3	467.529	0
467.773	2	467.773	1
468.018	1	468.018	2
468.262	1	468.262	0
468.506	2	468.506	1
468.75	8	468.75	1
468.994	5	468.994	2
469.238	2	469.238	1
469.482	1	469.482	3
469.727	1	469.727	4
469.971	2	469.971	2
470.215	3	470.215	1
470.459	2	470.459	0
470.703	2	470.703	0
470.947	8	470.947	4
471.191	2	471.191	0
471.436	4	471.436	1
471.68	3	471.68	2
471.924	2	471.924	0
472.168	4	472.168	1
472.412	3	472.412	0
472.656	4	472.656	0
472.9	3	472.9	1
473.145	2	473.145	4
473.389	5	473.389	1
473.633	2	473.633	3
473.877	3	473.877	0
474.121	3	474.121	2
474.365	3	474.365	1
474.609	3	474.609	0
474.854	1	474.854	0
475.098	2	475.098	2
475.342	1	475.342	1
475.586	2	475.586	3
475.83	2	475.83	2
476.074	5	476.074	3
476.318	2	476.318	0
476.562	1	476.562	1
476.807	2	476.807	2
477.051	2	477.051	3
477.295	1	477.295	1
477.539	2	477.539	2
477.783	1	477.783	1
478.027	3	478.027	2
478.271	7	478.271	0
478.516	1	478.516	2
478.76	3	478.76	1
479.004	2	479.004	3
479.248	2	479.248	3
479.492	4	479.492	2
479.736	2	479.736	2
479.98	3	479.98	2
480.225	3	480.225	5
480.469	0	480.469	1
480.713	1	480.713	0
480.957	0	480.957	1
481.201	2	481.201	3
481.445	3	481.445	0
481.689	2	481.689	1
481.934	2	481.934	0
482.178	8	482.178	1
482.422	4	482.422	1
482.666	2	482.666	0
482.91	3	482.91	0
483.154	1	483.154	1
483.398	6	483.398	0
483.643	0	483.643	1
483.887	2	483.887	2
484.131	4	484.131	2
484.375	3	484.375	2
484.619	4	484.619	2
484.863	1	484.863	0
485.107	1	485.107	1
485.352	2	485.352	1
485.596	1	485.596	1
485.84	5	485.84	3
486.084	4	486.084	2
486.328	4	486.328	0
486.572	2	486.572	1
486.816	4	486.816	2
487.061	4	487.061	1
487.305	3	487.305	1
487.549	5	487.549	2
487.793	2	487.793	2
[truncated: 2,097 more rows]

## Sheet: Fig. 2e
Time (ns)	Front (PL count)	Time (ns)	Rear (PL count)
-7.23572	0.002	-7.37	0
-7.22352	0.00601	-7.35779	0.01011
-7.21131	0.00802	-7.34559	0.00404
-7.1991	0.00401	-7.33338	0.01719
-7.18689	0.00501	-7.32117	0.01314
-7.17469	0.00701	-7.30896	0.01719
-7.16248	0.00701	-7.29676	0.0091
-7.15027	0.00701	-7.28455	0.00202
-7.13807	0.00401	-7.27234	0.01416
-7.12586	0.00401	-7.26014	0.00809
-7.11365	0.01002	-7.24793	0.01011
-7.10145	0.00401	-7.23572	0.01112
-7.08924	0.00301	-7.22352	0.00404
-7.07703	0.01002	-7.21131	0.00303
-7.06482	0.00601	-7.1991	0.02123
-7.05262	0.002	-7.18689	0.00404
-7.04041	0.00802	-7.17469	0.01213
-7.0282	0.002	-7.16248	0.01213
-7.016	0.00601	-7.15027	0.00607
-7.00379	0.01002	-7.13807	0.00506
-6.99158	0.001	-7.12586	0.00607
-6.97937	0.00401	-7.11365	0.01213
-6.96717	0.00902	-7.10145	0.01314
-6.95496	0.00501	-7.08924	0.00202
-6.94275	0.001	-7.07703	0.00708
-6.93055	0.00401	-7.06482	0.00202
-6.91834	0.01002	-7.05262	0.00303
-6.90613	0.00501	-7.04041	0
-6.89393	0.00501	-7.0282	0.01112
-6.88172	0.00701	-7.016	0.0091
-6.86951	0	-7.00379	0.00101
-6.8573	0.002	-6.99158	0.01112
-6.8451	0.00701	-6.97937	0.01112
-6.83289	0.00301	-6.96717	0.00708
-6.82068	0.00401	-6.95496	0.00607
-6.80848	0.001	-6.94275	0.01517
-6.79627	0.00401	-6.93055	0.00404
-6.78406	0.00501	-6.91834	0.00607
-6.77186	0.00401	-6.90613	0
-6.75965	0.001	-6.89393	0.0091
-6.74744	0.00501	-6.88172	0.00506
-6.73523	0.001	-6.86951	0.0091
-6.72303	0.00301	-6.8573	0.01213
-6.71082	0.00301	-6.8451	0.0091
-6.69861	0	-6.83289	0.00404
-6.68641	0.00902	-6.82068	0
-6.6742	0.00601	-6.80848	0.00303
-6.66199	0.00902	-6.79627	0.00607
-6.64979	0.00301	-6.78406	0.0091
-6.63758	0.00401	-6.77186	0.00607
-6.62537	0.00601	-6.75965	0.00708
-6.61316	0.00401	-6.74744	0.00101
-6.60096	0.00401	-6.73523	0.00404
-6.58875	0.01102	-6.72303	0.01112
-6.57654	0.00501	-6.71082	0.01314
-6.56434	0.00601	-6.69861	0.01112
-6.55213	0.002	-6.68641	0.00202
-6.53992	0.001	-6.6742	0.01112
-6.52771	0.00501	-6.66199	0.00809
-6.51551	0.002	-6.64979	0.00303
-6.5033	0.00501	-6.63758	0.01416
-6.49109	0.01002	-6.62537	0
-6.47889	0.001	-6.61316	0.00101
-6.46668	0.001	-6.60096	0.00809
-6.45447	0.00401	-6.58875	0.01011
-6.44227	0.00501	-6.57654	0.01416
-6.43006	0.00701	-6.56434	0.00202
-6.41785	0.00701	-6.55213	0.00708
-6.40564	0.00401	-6.53992	0.00101
-6.39344	0	-6.52771	0.00506
-6.38123	0.00301	-6.51551	0.00708
-6.36902	0.002	-6.5033	0.00303
-6.35682	0.001	-6.49109	0.01112
-6.34461	0.00601	-6.47889	0
-6.3324	0.00701	-6.46668	0.00607
-6.3202	0.00601	-6.45447	0.00303
-6.30799	0.00501	-6.44227	0.00303
-6.29578	0.002	-6.43006	0.00303
-6.28357	0.00601	-6.41785	0.01011
-6.27137	0.00301	-6.40564	0.00506
-6.25916	0.00501	-6.39344	0.00506
-6.24695	0.002	-6.38123	0.01011
-6.23475	0	-6.36902	0
-6.22254	0.00601	-6.35682	0.01213
-6.21033	0.00301	-6.34461	0.00708
-6.19812	0.00301	-6.3324	0.00708
-6.18592	0	-6.3202	0.00607
-6.17371	0.00401	-6.30799	0.01112
-6.1615	0.00601	-6.29578	0.01011
-6.1493	0.00401	-6.28357	0.00404
-6.13709	0.00401	-6.27137	0.01011
-6.12488	0.00401	-6.25916	0.00607
-6.11268	0.00701	-6.24695	0.0091
-6.10047	0.00401	-6.23475	0.00708
-6.08826	0.001	-6.22254	0.01011
-6.07605	0.00902	-6.21033	0.01112
-6.06385	0.00401	-6.19812	0.0091
-6.05164	0.00601	-6.18592	0
-6.03943	0.00601	-6.17371	0.01112
-6.02723	0.00501	-6.1615	0.00303
-6.01502	0.00401	-6.1493	0.0091
-6.00281	0.00802	-6.13709	0.00607
-5.99061	0.00301	-6.12488	0.01416
-5.9784	0.00301	-6.11268	0.00708
-5.96619	0.00701	-6.10047	0.00607
-5.95398	0.002	-6.08826	0.01112
-5.94178	0.00701	-6.07605	0.00708
-5.92957	0.002	-6.06385	0.01213
-5.91736	0	-6.05164	0.01719
-5.90516	0.00701	-6.03943	0.01921
-5.89295	0.00301	-6.02723	0.01213
-5.88074	0.00501	-6.01502	0.00809
-5.86854	0.00601	-6.00281	0.00607
-5.85633	0.00401	-5.99061	0.00404
-5.84412	0.00501	-5.9784	0.00809
-5.83191	0.00401	-5.96619	0.00303
-5.81971	0.00902	-5.95398	0.01921
-5.8075	0.002	-5.94178	0.00708
-5.79529	0.00501	-5.92957	0.00607
-5.78309	0.00401	-5.91736	0.01517
-5.77088	0.00802	-5.90516	0.00404
-5.75867	0.00802	-5.89295	0.00101
-5.74646	0	-5.88074	0.00202
-5.73426	0.00401	-5.86854	0.01112
-5.72205	0.00902	-5.85633	0
-5.70984	0.00802	-5.84412	0.00202
-5.69764	0.001	-5.83191	0.01011
-5.68543	0.001	-5.81971	0
-5.67322	0.00601	-5.8075	0.00708
-5.66102	0.00802	-5.79529	0.00404
-5.64881	0.00501	-5.78309	0.00607
-5.6366	0.00301	-5.77088	0.01112
-5.62439	0.002	-5.75867	0.01011
-5.61219	0.00501	-5.74646	0.01011
-5.59998	0.00401	-5.73426	0.01213
-5.58777	0.00501	-5.72205	0.00303
-5.57557	0.00401	-5.70984	0.00101
-5.56336	0.00902	-5.69764	0.00809
-5.55115	0.00301	-5.68543	0.00607
-5.53895	0.00301	-5.67322	0.00506
-5.52674	0.01202	-5.66102	0.00506
-5.51453	0.00601	-5.64881	0.00404
-5.50232	0.00301	-5.6366	0.0091
-5.49012	0.00902	-5.62439	0.01011
-5.47791	0.00401	-5.61219	0.00404
-5.4657	0.00701	-5.59998	0.00506
-5.4535	0.00601	-5.58777	0.01213
-5.44129	0.001	-5.57557	0.00202
-5.42908	0.00401	-5.56336	0.01618
-5.41687	0.00701	-5.55115	0.01314
-5.40467	0.01002	-5.53895	0.00607
-5.39246	0.00501	-5.52674	0.01011
-5.38025	0.002	-5.51453	0.00809
-5.36805	0.00601	-5.50232	0.01011
-5.35584	0.002	-5.49012	0.01314
-5.34363	0.00501	-5.47791	0.00708
-5.33143	0.00301	-5.4657	0.01719
-5.31922	0.00802	-5.4535	0.00809
-5.30701	0.00401	-5.44129	0.00708
-5.2948	0.00301	-5.42908	0.01314
-5.2826	0	-5.41687	0.00607
-5.27039	0.00601	-5.40467	0.01011
-5.25818	0	-5.39246	0.00303
-5.24598	0.001	-5.38025	0.00303
-5.23377	0.002	-5.36805	0.00607
-5.22156	0.00301	-5.35584	0.01213
-5.20936	0.00701	-5.34363	0.00607
-5.19715	0.00401	-5.33143	0.01213
-5.18494	0.00802	-5.31922	0.00202
-5.17273	0.00802	-5.30701	0.00809
-5.16053	0.002	-5.2948	0.01112
-5.14832	0.00601	-5.2826	0.01011
-5.13611	0.01002	-5.27039	0.00708
-5.12391	0.00802	-5.25818	0.01112
-5.1117	0.00501	-5.24598	0.00404
-5.09949	0.00301	-5.23377	0.00202
-5.08729	0.002	-5.22156	0.00303
-5.07508	0.00601	-5.20936	0.00404
-5.06287	0.00601	-5.19715	0.00404
-5.05066	0	-5.18494	0.00303
-5.03846	0.00301	-5.17273	0.01213
-5.02625	0.00401	-5.16053	0.00809
-5.01404	0.00601	-5.14832	0.00506
-5.00184	0.00301	-5.13611	0.00708
-4.98963	0.00501	-5.12391	0.01416
-4.97742	0.01002	-5.1117	0.01011
-4.96521	0.00301	-5.09949	0.00404
-4.95301	0.00301	-5.08729	0.00607
-4.9408	0.00501	-5.07508	0.00202
-4.92859	0.00601	-5.06287	0.01517
-4.91639	0.002	-5.05066	0.01011
-4.90418	0.00802	-5.03846	0.0091
-4.89197	0.00601	-5.02625	0
-4.87977	0.00701	-5.01404	0.00607
-4.86756	0.00802	-5.00184	0.0091
-4.85535	0.00802	-4.98963	0.01213
-4.84314	0.00802	-4.97742	0.01213
-4.83094	0.00501	-4.96521	0
-4.81873	0.00902	-4.95301	0.00809
-4.80652	0.00701	-4.9408	0.0091
-4.79432	0.00601	-4.92859	0.01011
-4.78211	0.01002	-4.91639	0.00506
-4.7699	0.01303	-4.90418	0.01011
-4.7577	0.00401	-4.89197	0.01112
-4.74549	0.00301	-4.87977	0.0091
-4.73328	0.00401	-4.86756	0.0091
-4.72107	0.00701	-4.85535	0.0091
-4.70887	0.00701	-4.84314	0.00202
-4.69666	0.00501	-4.83094	0.00809
-4.68445	0.00501	-4.81873	0.00506
-4.67225	0.00501	-4.80652	0.00809
-4.66004	0.00301	-4.79432	0.00303
-4.64783	0.001	-4.78211	0.00607
-4.63562	0.00401	-4.7699	0.00303
-4.62342	0.00501	-4.7577	0.00303
-4.61121	0.00701	-4.74549	0.0091
-4.599	0.00802	-4.73328	0.00809
-4.5868	0.00301	-4.72107	0.00607
-4.57459	0.00301	-4.70887	0.00607
-4.56238	0.00301	-4.69666	0.00809
-4.55018	0.00501	-4.68445	0.00708
-4.53797	0.00501	-4.67225	0.00506
-4.52576	0.00401	-4.66004	0.00708
-4.51355	0.00301	-4.64783	0.01112
-4.50135	0.00601	-4.63562	0.00506
-4.48914	0.00401	-4.62342	0.0091
-4.47693	0.002	-4.61121	0.00506
-4.46473	0.00701	-4.599	0
-4.45252	0.002	-4.5868	0.01011
-4.44031	0.00701	-4.57459	0.00708
-4.42811	0.001	-4.56238	0.00809
-4.4159	0.00601	-4.55018	0.00202
-4.40369	0.00501	-4.53797	0.00708
-4.39148	0.00301	-4.52576	0.00506
-4.37928	0.00701	-4.51355	0.0182
-4.36707	0.00802	-4.50135	0.01213
-4.35486	0.00601	-4.48914	0.01011
-4.34266	0.002	-4.47693	0.00303
-4.33045	0.001	-4.46473	0
-4.31824	0.00902	-4.45252	0.00506
-4.30604	0.00701	-4.44031	0.01314
-4.29383	0.00501	-4.42811	0.01517
-4.28162	0.00501	-4.4159	0.00809
-4.26941	0.00401	-4.40369	0.01213
-4.25721	0.00301	-4.39148	0.00404
-4.245	0.002	-4.37928	0.00202
-4.23279	0.001	-4.36707	0.0091
-4.22059	0.01002	-4.35486	0.0091
-4.20838	0.002	-4.34266	0.0091
-4.19617	0.00501	-4.33045	0.00708
-4.18396	0.00601	-4.31824	0.0091
-4.17176	0.00401	-4.30604	0.00303
-4.15955	0.00802	-4.29383	0.00809
-4.14734	0.00802	-4.28162	0.01416
-4.13514	0.00301	-4.26941	0.01011
-4.12293	0.00401	-4.25721	0.01213
-4.11072	0.00601	-4.245	0.00809
-4.09852	0.01102	-4.23279	0.00202
-4.08631	0.00301	-4.22059	0.01416
-4.0741	0.00501	-4.20838	0.01314
-4.06189	0.00501	-4.19617	0.01416
-4.04969	0	-4.18396	0.0091
-4.03748	0.00501	-4.17176	0
-4.02527	0.00501	-4.15955	0.00506
-4.01307	0.00401	-4.14734	0.00607
-4.00086	0.002	-4.13514	0.0091
-3.98865	0.002	-4.12293	0.00101
-3.97645	0.00802	-4.11072	0.00506
-3.96424	0.00601	-4.09852	0.00708
-3.95203	0.00301	-4.08631	0.00607
-3.93982	0.00301	-4.0741	0.00607
-3.92762	0.00601	-4.06189	0.01213
-3.91541	0.001	-4.04969	0.00708
-3.9032	0.00902	-4.03748	0.00607
-3.891	0.00401	-4.02527	0.00708
-3.87879	0.002	-4.01307	0.00708
-3.86658	0.00802	-4.00086	0.0091
-3.85437	0.002	-3.98865	0.00809
-3.84217	0.00501	-3.97645	0.01112
-3.82996	0.00501	-3.96424	0.01213
-3.81775	0.00501	-3.95203	0.00809
-3.80555	0.00301	-3.93982	0.00708
-3.79334	0.00601	-3.92762	0.01517
-3.78113	0.01102	-3.91541	0.00506
-3.76893	0.002	-3.9032	0.00404
-3.75672	0.00301	-3.891	0.01213
-3.74451	0.01102	-3.87879	0.01112
-3.7323	0.00401	-3.86658	0
-3.7201	0.00301	-3.85437	0.01213
-3.70789	0.00701	-3.84217	0.01213
-3.69568	0.00501	-3.82996	0.00101
-3.68348	0.01002	-3.81775	0.01112
-3.67127	0.00401	-3.80555	0.00708
-3.65906	0	-3.79334	0.01011
-3.64686	0.00401	-3.78113	0
-3.63465	0.00601	-3.76893	0
-3.62244	0.00301	-3.75672	0.01719
-3.61023	0.00401	-3.74451	0.0091
-3.59803	0	-3.7323	0.01011
-3.58582	0.00701	-3.7201	0.00607
-3.57361	0.01002	-3.70789	0.0182
-3.56141	0.00401	-3.69568	0.01416
-3.5492	0.002	-3.68348	0.00708
-3.53699	0.00401	-3.67127	0.0091
-3.52479	0.00802	-3.65906	0.01719
-3.51258	0.00301	-3.64686	0.00303
-3.50037	0.01002	-3.63465	0.00607
-3.48816	0.00401	-3.62244	0.00607
-3.47596	0.001	-3.61023	0.00607
-3.46375	0.00301	-3.59803	0.00708
-3.45154	0.00601	-3.58582	0.02123
-3.43934	0.00902	-3.57361	0.01011
-3.42713	0.00701	-3.56141	0.0091
-3.41492	0.00601	-3.5492	0.01719
-3.40271	0.00701	-3.53699	0.0091
-3.39051	0.00802	-3.52479	0.00202
-3.3783	0.00501	-3.51258	0.00506
-3.36609	0.002	-3.50037	0.0091
-3.35389	0.00501	-3.48816	0.01213
-3.34168	0.00401	-3.47596	0.00506
-3.32947	0.00802	-3.46375	0.01112
-3.31727	0.00701	-3.45154	0.01112
-3.30506	0.00601	-3.43934	0.00303
-3.29285	0.00401	-3.42713	0.00404
-3.28064	0.00701	-3.41492	0.01112
-3.26844	0.00401	-3.40271	0.01011
-3.25623	0.00501	-3.39051	0.01112
-3.24402	0.002	-3.3783	0.00101
-3.23182	0.00401	-3.36609	0.00303
-3.21961	0.00701	-3.35389	0.00506
-3.2074	0.00902	-3.34168	0.00101
-3.1952	0.00501	-3.32947	0.01213
-3.18299	0.001	-3.31727	0.00708
-3.17078	0.00701	-3.30506	0
-3.15857	0.01403	-3.29285	0.00303
-3.14637	0.00501	-3.28064	0
-3.13416	0.00401	-3.26844	0.00809
-3.12195	0.00301	-3.25623	0.00506
-3.10975	0.00301	-3.24402	0.00303
-3.09754	0.00301	-3.23182	0.01416
-3.08533	0.00501	-3.21961	0
-3.07312	0.00802	-3.2074	0.0091
-3.06092	0.00301	-3.1952	0.00708
-3.04871	0.00401	-3.18299	0.01011
-3.0365	0.00701	-3.17078	0.01011
-3.0243	0.002	-3.15857	0.00809
-3.01209	0.00301	-3.14637	0.01011
-2.99988	0.01002	-3.13416	0.01112
-2.98768	0.002	-3.12195	0.00607
-2.97547	0.00401	-3.10975	0.01618
-2.96326	0.00501	-3.09754	0.0091
-2.95105	0.00301	-3.08533	0.00607
-2.93885	0.00701	-3.07312	0.00607
-2.92664	0.00802	-3.06092	0.01618
-2.91443	0.00501	-3.04871	0.01719
-2.90223	0.001	-3.0365	0.0182
-2.89002	0.00601	-3.0243	0.01011
-2.87781	0.00601	-3.01209	0.00303
-2.86561	0.00501	-2.99988	0.0091
-2.8534	0.00301	-2.98768	0.01112
-2.84119	0.00501	-2.97547	0.01719
-2.82898	0.00401	-2.96326	0.00809
-2.81678	0.00501	-2.95105	0.0091
-2.80457	0.01102	-2.93885	0.00708
-2.79236	0.00301	-2.92664	0.00101
-2.78016	0.00701	-2.91443	0.01011
-2.76795	0.00701	-2.90223	0.00607
-2.75574	0.00802	-2.89002	0.00607
-2.74354	0.00802	-2.87781	0.00506
-2.73133	0.00301	-2.86561	0.00809
-2.71912	0.00601	-2.8534	0.00607
-2.70691	0.00501	-2.84119	0.0091
-2.69471	0.00301	-2.82898	0.01517
-2.6825	0.00601	-2.81678	0.00708
-2.67029	0.00601	-2.80457	0.01011
-2.65809	0.00401	-2.79236	0.00809
-2.64588	0.00401	-2.78016	0.01416
-2.63367	0.002	-2.76795	0.01314
-2.62146	0.00401	-2.75574	0.00708
-2.60926	0.00601	-2.74354	0.00506
-2.59705	0.00501	-2.73133	0.00202
-2.58484	0.00301	-2.71912	0.00809
-2.57264	0.00902	-2.70691	0.00708
-2.56043	0.00701	-2.69471	0.00404
-2.54822	0.00601	-2.6825	0.01517
-2.53602	0.00601	-2.67029	0.00101
-2.52381	0.01102	-2.65809	0.01213
-2.5116	0.00401	-2.64588	0.00303
-2.49939	0.00301	-2.63367	0.00303
-2.48719	0.00401	-2.62146	0.00708
-2.47498	0.002	-2.60926	0.0091
-2.46277	0.00301	-2.59705	0.00708
-2.45057	0	-2.58484	0.01416
-2.43836	0.00802	-2.57264	0.02224
-2.42615	0.00501	-2.56043	0.00607
-2.41395	0.01102	-2.54822	0.0091
-2.40174	0.00701	-2.53602	0.00708
-2.38953	0.00701	-2.52381	0.00303
-2.37732	0.01202	-2.5116	0.00809
-2.36512	0.00601	-2.49939	0.00708
-2.35291	0.00301	-2.48719	0.01618
-2.3407	0.00701	-2.47498	0.00809
-2.3285	0.00501	-2.46277	0.01011
-2.31629	0.00601	-2.45057	0.01517
-2.30408	0.00301	-2.43836	0.00607
-2.29187	0.00701	-2.42615	0.00809
-2.27967	0.002	-2.41395	0.0091
-2.26746	0.01002	-2.40174	0.00708
-2.25525	0.00301	-2.38953	0.00506
-2.24305	0.00501	-2.37732	0.00506
-2.23084	0.001	-2.36512	0.00809
-2.21863	0.00401	-2.35291	0.00607
-2.20643	0.00401	-2.3407	0.0182
-2.19422	0.002	-2.3285	0.00506
-2.18201	0.00401	-2.31629	0.00506
-2.1698	0.00301	-2.30408	0.00202
-2.1576	0.00401	-2.29187	0.00506
-2.14539	0.002	-2.27967	0.00506
-2.13318	0.00501	-2.26746	0.00506
-2.12098	0.01002	-2.25525	0.00708
-2.10877	0.002	-2.24305	0.00506
-2.09656	0.002	-2.23084	0.0091
-2.08436	0.00401	-2.21863	0.00404
-2.07215	0.00401	-2.20643	0.0091
-2.05994	0	-2.19422	0.0091
-2.04773	0.00601	-2.18201	0.01011
-2.03553	0.00501	-2.1698	0.00303
-2.02332	0.01002	-2.1576	0.00809
-2.01111	0.00301	-2.14539	0.0091
-1.99891	0.00601	-2.13318	0.00809
-1.9867	0.00301	-2.12098	0.01213
-1.97449	0.00501	-2.10877	0.00809
-1.96229	0.00601	-2.09656	0.00303
-1.95008	0.00301	-2.08436	0.00506
-1.93787	0.00802	-2.07215	0.0091
-1.92566	0.00601	-2.05994	0.00607
-1.91346	0.00501	-2.04773	0.01314
-1.90125	0.01002	-2.03553	0.01213
-1.88904	0.00301	-2.02332	0.01719
-1.87684	0.01102	-2.01111	0.00809
-1.86463	0.00701	-1.99891	0.0182
-1.85242	0.00701	-1.9867	0.01112
-1.84021	0.002	-1.97449	0.00809
-1.82801	0.00601	-1.96229	0
-1.8158	0.00401	-1.95008	0.0091
-1.80359	0.001	-1.93787	0.01011
-1.79139	0.001	-1.92566	0.01011
-1.77918	0.002	-1.91346	0.00607
-1.76697	0.00601	-1.90125	0.00708
-1.75477	0.00701	-1.88904	0.0091
-1.74256	0.001	-1.87684	0.00506
-1.73035	0.00301	-1.86463	0.00809
-1.71814	0.00802	-1.85242	0.00708
-1.70594	0	-1.84021	0.01011
-1.69373	0.00301	-1.82801	0.00303
-1.68152	0.002	-1.8158	0.00708
-1.66932	0.00902	-1.80359	0.01112
-1.65711	0.01002	-1.79139	0.00202
-1.6449	0.01002	-1.77918	0.00607
-1.6327	0.002	-1.76697	0.00404
-1.62049	0	-1.75477	0.00303
-1.60828	0.00701	-1.74256	0.01011
-1.59607	0.00301	-1.73035	0.00202
-1.58387	0.01002	-1.71814	0.01517
-1.57166	0.001	-1.70594	0.00809
-1.55945	0.002	-1.69373	0.01517
-1.54725	0	-1.68152	0.00303
-1.53504	0.00401	-1.66932	0.00303
-1.52283	0.00501	-1.65711	0.01416
-1.51062	0.00301	-1.6449	0.00708
-1.49842	0	-1.6327	0.00607
-1.48621	0.00902	-1.62049	0.01416
-1.474	0.00701	-1.60828	0.01011
-1.4618	0.00401	-1.59607	0.01011
-1.44959	0.00301	-1.58387	0.0091
-1.43738	0.00501	-1.57166	0.00202
-1.42518	0.002	-1.55945	0.01416
-1.41297	0.00501	-1.54725	0.01112
-1.40076	0.00301	-1.53504	0.01416
-1.38855	0.002	-1.52283	0.01011
-1.37635	0.00501	-1.51062	0.0091
-1.36414	0.00701	-1.49842	0.0091
-1.35193	0.00501	-1.48621	0.00607
-1.33973	0.00301	-1.474	0.02022
-1.32752	0.01002	-1.4618	0.00404
-1.31531	0.00501	-1.44959	0.00607
-1.30311	0.00301	-1.43738	0.00607
-1.2909	0.00802	-1.42518	0.00506
-1.27869	0.00701	-1.41297	0.00101
-1.26648	0.00501	-1.40076	0.00202
-1.25428	0.00301	-1.38855	0.00506
-1.24207	0.00401	-1.37635	0.01314
-1.22986	0.00601	-1.36414	0.00607
-1.21766	0.00301	-1.35193	0.01213
-1.20545	0.002	-1.33973	0
-1.19324	0	-1.32752	0.01112
-1.18104	0.00401	-1.31531	0.00708
-1.16883	0.00501	-1.30311	0.01213
-1.15662	0.00301	-1.2909	0.00708
-1.14441	0.00701	-1.27869	0.01416
-1.13221	0.00501	-1.26648	0.01416
-1.12	0.00301	-1.25428	0.00404
-1.10779	0.00301	-1.24207	0.00202
-1.09559	0.00701	-1.22986	0.00506
-1.08338	0.002	-1.21766	0.00708
-1.07117	0.00902	-1.20545	0.01011
-1.05896	0.00501	-1.19324	0.00506
-1.04676	0.002	-1.18104	0.01112
-1.03455	0.00501	-1.16883	0.00607
-1.02234	0.00802	-1.15662	0.0091
-1.01014	0.002	-1.14441	0.00607
-0.99793	0.00301	-1.13221	0.01011
-0.98572	0.00301	-1.12	0.01112
-0.97352	0.01002	-1.10779	0.00404
-0.96131	0.00501	-1.09559	0.01213
-0.9491	0.00601	-1.08338	0.00506
-0.93689	0.00501	-1.07117	0.0091
-0.92469	0.00701	-1.05896	0.00202
-0.91248	0.00301	-1.04676	0.0091
-0.90027	0.00401	-1.03455	0.00708
-0.88807	0.00301	-1.02234	0.00607
-0.87586	0.00501	-1.01014	0.00506
-0.86365	0.00802	-0.99793	0.00506
-0.85145	0.00501	-0.98572	0.00506
-0.83924	0.00601	-0.97352	0.01011
-0.82703	0.00701	-0.96131	0.01011
-0.81482	0.002	-0.9491	0.00101
-0.80262	0.00802	-0.93689	0.01416
-0.79041	0.00501	-0.92469	0.01112
-0.7782	0.002	-0.91248	0.01011
-0.766	0.00501	-0.90027	0.01213
-0.75379	0.00601	-0.88807	0.01112
-0.74158	0.00401	-0.87586	0.00809
-0.72937	0.00802	-0.86365	0.01011
-0.71717	0	-0.85145	0.0091
-0.70496	0.00301	-0.83924	0.00708
-0.69275	0.00802	-0.82703	0.00506
-0.68055	0.00401	-0.81482	0.00809
-0.66834	0.00601	-0.80262	0.00404
-0.65613	0.00301	-0.79041	0.00303
-0.64393	0.00501	-0.7782	0.00202
-0.63172	0.00301	-0.766	0.01011
-0.61951	0.00902	-0.75379	0.00607
-0.6073	0.00701	-0.74158	0.01314
-0.5951	0.00701	-0.72937	0.00506
-0.58289	0.01002	-0.71717	0.00303
-0.57068	0.00902	-0.70496	0.01719
-0.55848	0.00301	-0.69275	0.00202
-0.54627	0.001	-0.68055	0.00708
-0.53406	0.00601	-0.66834	0
-0.52186	0.01102	-0.65613	0.00506
-0.50965	0.00401	-0.64393	0.00506
-0.49744	0.002	-0.63172	0
-0.48523	0.00501	-0.61951	0
-0.47303	0.00802	-0.6073	0.01213
-0.46082	0.00301	-0.5951	0.01213
-0.44861	0.00401	-0.58289	0.00607
-0.43641	0.00701	-0.57068	0.00303
-0.4242	0.00902	-0.55848	0.00101
-0.41199	0.00501	-0.54627	0
-0.39979	0	-0.53406	0.00809
-0.38758	0.00701	-0.52186	0.0091
-0.37537	0	-0.50965	0.00809
-0.36316	0.00501	-0.49744	0.01416
-0.35096	0.00701	-0.48523	0.01112
-0.33875	0.00601	-0.47303	0.01314
-0.32654	0.00401	-0.46082	0.00506
-0.31434	0.00301	-0.44861	0.00303
-0.30213	0.00902	-0.43641	0.02022
-0.28992	0.01303	-0.4242	0.01314
-0.27771	0.00701	-0.41199	0.00404
-0.26551	0.00401	-0.39979	0.00809
-0.2533	0.00501	-0.38758	0.00303
-0.24109	0.002	-0.37537	0.00202
-0.22889	0.00601	-0.36316	0.00607
-0.21668	0.00601	-0.35096	0.00404
-0.20447	0.00902	-0.33875	0.01618
-0.19227	0.00401	-0.32654	0.00708
-0.18006	0.00501	-0.31434	0.01112
-0.16785	0.00601	-0.30213	0.0091
-0.15564	0.00401	-0.28992	0.00809
-0.14344	0.00601	-0.27771	0.00607
-0.13123	0.00802	-0.26551	0.00202
-0.11902	0.00802	-0.2533	0
-0.10682	0.00501	-0.24109	0.00607
-0.09461	0.01703	-0.22889	0.00202
-0.0824	0.00501	-0.21668	0.01213
-0.0702	0.01102	-0.20447	0.00506
-0.05799	0.01002	-0.19227	0.01011
-0.04578	0.00401	-0.18006	0.0091
-0.03357	0.01002	-0.16785	0.01213
-0.02137	0.01002	-0.15564	0.0091
-0.00916	0.00902	-0.14344	0.00708
0.00305	0.00401	-0.13123	0.00607
0.01525	0.00902	-0.11902	0.00708
0.02746	0.00802	-0.10682	0.00404
0.03967	0.00902	-0.09461	0.00607
0.05188	0.01303	-0.0824	0.01112
0.06408	0.01002	-0.0702	0.01112
0.07629	0.01603	-0.05799	0.00404
0.0885	0.01703	-0.04578	0.01112
0.1007	0.01703	-0.03357	0.01416
0.11291	0.01804	-0.02137	0.0091
0.12512	0.02104	-0.00916	0.01112
0.13732	0.02605	0.00305	0.01314
0.14953	0.02605	0.01525	0.00404
0.16174	0.03106	0.02746	0.0182
0.17395	0.04509	0.03967	0.00202
0.18615	0.04409	0.05188	0.01011
0.19836	0.05411	0.06408	0.01719
0.21057	0.05311	0.07629	0.01112
0.22277	0.03607	0.0885	0.01213
0.23498	0.0501	0.1007	0.01719
0.24719	0.06613	0.11291	0.01314
0.25939	0.06613	0.12512	0.02022
0.2716	0.09018	0.13732	0.02326
0.28381	0.08116	0.14953	0.0182
0.29602	0.09118	0.16174	0.01213
0.30822	0.11323	0.17395	0.01921
0.32043	0.12826	0.18615	0.01618
0.33264	0.1523	0.19836	0.0364
0.34484	0.1523	0.21057	0.02629
0.35705	0.16934	0.22277	0.04146
0.36926	0.14729	0.23498	0.02932
0.38146	0.19238	0.24719	0.04146
0.39367	0.20341	0.25939	0.06673
0.40588	0.23447	0.2716	0.06471
0.41809	0.1984	0.28381	0.07988
0.43029	0.22144	0.29602	0.05865
0.4425	0.2515	0.30822	0.07482
0.45471	0.23447	0.32043	0.07179
0.46691	0.32064	0.33264	0.07988
0.47912	0.30862	0.34484	0.08999
0.49133	0.31062	0.35705	0.12133
0.50354	0.33467	0.36926	0.12032
0.51574	0.33166	0.38146	0.1365
0.52795	0.36673	0.39367	0.14156
0.54016	0.35872	0.40588	0.16684
0.55236	0.40481	0.41809	0.16582
0.56457	0.43888	0.43029	0.20425
0.57678	0.42084	0.4425	0.2184
0.58898	0.42184	0.45471	0.20526
0.60119	0.49299	0.46691	0.21335
0.6134	0.49499	0.47912	0.24166
0.62561	0.46994	0.49133	0.28615
0.63781	0.47495	0.50354	0.27503
0.65002	0.47996	0.51574	0.29323
0.66223	0.52405	0.52795	0.3276
0.67443	0.51804	0.54016	0.31446
0.68664	0.55711	0.55236	0.31345
0.69885	0.51804	0.56457	0.37412
0.71105	0.58617	0.57678	0.35389
0.72326	0.55511	0.58898	0.38726
0.73547	0.63427	0.60119	0.39232
0.74768	0.57916	0.6134	0.39434
0.75988	0.61824	0.62561	0.41658
0.77209	0.64429	0.63781	0.45804
0.7843	0.67635	0.65002	0.48534
0.7965	0.71142	0.66223	0.51871
0.80871	0.68437	0.67443	0.46107
0.82092	0.70942	0.68664	0.52781
0.83313	0.7515	0.69885	0.5814
0.84533	0.72745	0.71105	0.57432
0.85754	0.73447	0.72326	0.60263
0.86975	0.71242	0.73547	0.56117
0.88195	0.75351	0.74768	0.58746
0.89416	0.74749	0.75988	0.57432
0.90637	0.72745	0.77209	0.63903
0.91857	0.77154	0.7843	0.67139
0.93078	0.80361	0.7965	0.67341
0.94299	0.80361	0.80871	0.70677
0.9552	0.77054	0.82092	0.6451
0.9674	0.80661	0.83313	0.6542
0.97961	0.79158	0.84533	0.70981
0.99182	0.81062	0.85754	0.72396
1.00402	0.87074	0.86975	0.70374
1.01623	0.86673	0.88195	0.71183
1.02844	0.87375	0.89416	0.76946
1.04064	0.91984	0.90637	0.77048
1.05285	0.9008	0.91857	0.76138
1.06506	0.8978	0.93078	0.79272
1.07727	0.90882	0.94299	0.81496
1.08947	0.89078	0.9552	0.77755
1.10168	0.88778	0.9674	0.80081
1.11389	0.94088	0.97961	0.818
1.12609	0.90681	0.99182	0.82912
1.1383	0.95291	1.00402	0.81193
1.15051	0.93788	1.01623	0.82002
1.16271	0.91182	1.02844	0.88271
1.17492	0.93186	1.04064	0.8726
1.18713	0.92385	1.05285	0.93428
1.19934	0.96393	1.06506	0.90192
1.21154	0.93587	1.07727	0.84732
1.22375	0.97695	1.08947	0.88878
1.23596	0.97896	1.10168	0.94034
1.24816	0.9489	1.11389	0.91608
1.26037	0.91784	1.12609	0.91405
1.27258	0.94088	1.1383	0.93529
1.28479	1	1.15051	0.91709
1.29699	0.94188	1.16271	0.94843
1.3092	0.97194	1.17492	0.94742
1.32141	0.94589	1.18713	0.96158
1.33361	0.96894	1.19934	1
1.34582	0.93788	1.21154	0.91709
1.35803	0.95992	1.22375	0.96663
1.37023	0.92184	1.23596	0.94742
1.38244	0.88377	1.24816	0.98989
1.39465	0.88176	1.26037	0.94944
1.40686	0.92285	1.27258	0.97978
1.41906	0.88377	1.28479	0.96461
1.43127	0.84469	1.29699	0.94843
1.44348	0.88277	1.3092	0.91911
1.45568	0.8988	1.32141	0.9909
1.46789	0.91082	1.33361	0.9727
1.4801	0.87475	1.34582	0.95248
1.4923	0.92385	1.35803	0.95753
1.50451	0.92585	1.37023	0.97371
1.51672	0.86172	1.38244	0.89484
1.52893	0.81764	1.39465	0.98686
1.54113	0.79158	1.40686	0.92012
1.55334	0.8477	1.41906	0.93731
1.56555	0.86273	1.43127	0.94641
1.57775	0.85972	1.44348	0.94237
1.58996	0.81062	1.45568	0.96562
1.60217	0.77355	1.46789	0.92012
1.61438	0.78858	1.4801	0.9636
1.62658	0.79259	1.4923	0.909
1.63879	0.76152	1.50451	0.90394
1.651	0.72645	1.51672	0.89383
1.6632	0.71844	1.52893	0.8362
1.67541	0.76253	1.54113	0.85541
1.68762	0.74248	1.55334	0.84631
1.69982	0.71643	1.56555	0.89889
1.71203	0.74048	1.57775	0.86249
1.72424	0.71443	1.58996	0.84125
1.73645	0.72244	1.60217	0.85035
1.74865	0.71343	1.61438	0.80182
1.76086	0.6984	1.62658	0.80283
1.77307	0.62124	1.63879	0.80283
1.78527	0.63527	1.651	0.80485
1.79748	0.63828	1.6632	0.81092
1.80969	0.62525	1.67541	0.75733
1.82189	0.66633	1.68762	0.71385
1.8341	0.61423	1.69982	0.71183
1.84631	0.6002	1.71203	0.77958
1.85852	0.62725	1.72424	0.75228
1.87072	0.62625	1.73645	0.74014
1.88293	0.55912	1.74865	0.66229
1.89514	0.56814	1.76086	0.70172
1.90734	0.58317	1.77307	0.69565
1.91955	0.6002	1.78527	0.68453
1.93176	0.53307	1.79748	0.70475
1.94396	0.54108	1.80969	0.63802
1.95617	0.55912	1.82189	0.62993
1.96838	0.48798	1.8341	0.61881
1.98059	0.55511	1.84631	0.64712
1.99279	0.53006	1.85852	0.64914
2.005	0.50501	1.87072	0.64206
2.01721	0.52605	1.88293	0.58443
2.02941	0.47295	1.89514	0.55308
2.04162	0.48497	1.90734	0.60364
2.05383	0.48096	1.91955	0.60162
2.06604	0.49098	1.93176	0.55915
2.07824	0.46894	1.94396	0.59252
2.09045	0.50701	1.95617	0.54095
2.10266	0.4489	1.96838	0.53691
2.11486	0.47595	1.98059	0.54297
2.12707	0.44088	1.99279	0.50253
2.13928	0.42385	2.005	0.52477
2.15148	0.41383	2.01721	0.48736
2.16369	0.43287	2.02941	0.50354
2.1759	0.42184	2.04162	0.47118
2.18811	0.41884	2.05383	0.45501
2.20031	0.38277	2.06604	0.51163
2.21252	0.38978	2.07824	0.43377
2.22473	0.38477	2.09045	0.44388
2.23693	0.39279	2.10266	0.45298
2.24914	0.41483	2.11486	0.46411
2.26135	0.36974	2.12707	0.47118
2.27355	0.36273	2.13928	0.4186
2.28576	0.38477	2.15148	0.42265
2.29797	0.38577	2.16369	0.43579
2.31018	0.35271	2.1759	0.39535
2.32238	0.33868	2.18811	0.37715
2.33459	0.37776	2.20031	0.42366
2.3468	0.36874	2.21252	0.41254
2.359	0.35972	2.22473	0.3822
2.37121	0.34669	2.23693	0.39636
2.38342	0.33267	2.24914	0.36299
2.39563	0.3517	2.26135	0.35996
2.40783	0.28056	2.27355	0.31648
2.42004	0.32565	2.28576	0.35389
2.43225	0.32565	2.29797	0.33165
2.44445	0.28958	2.31018	0.34479
2.45666	0.31162	2.32238	0.34479
2.46887	0.31764	2.33459	0.33165
2.48107	0.3016	2.3468	0.34985
2.49328	0.32164	2.359	0.31951
2.50549	0.31363	2.37121	0.31345
2.5177	0.28758	2.38342	0.30637
2.5299	0.28557	2.39563	0.31446
2.54211	0.25651	2.40783	0.31749
2.55432	0.26353	2.42004	0.28514
2.56652	0.26353	2.43225	0.31041
2.57873	0.29659	2.44445	0.3003
2.59094	0.25551	2.45666	0.30131
2.60314	0.22846	2.46887	0.26593
2.61535	0.25351	2.48107	0.26593
2.62756	0.21844	2.49328	0.31244
2.63977	0.27756	2.50549	0.27199
2.65197	0.27555	2.5177	0.26593
2.66418	0.22445	2.5299	0.28008
2.67639	0.22244	2.54211	0.21031
2.68859	0.22345	2.55432	0.25177
2.7008	0.21944	2.56652	0.23964
2.71301	0.21242	2.57873	0.24975
2.72522	0.21443	2.59094	0.23862
2.73742	0.20441	2.60314	0.24065
2.74963	0.19439	2.61535	0.2184
2.76184	0.21944	2.62756	0.2184
2.77404	0.20741	2.63977	0.24671
2.78625	0.19639	2.65197	0.23964
2.79846	0.21343	2.66418	0.22649
2.81066	0.21944	2.67639	0.20324
2.82287	0.19539	2.68859	0.19616
2.83508	0.20942	2.7008	0.21941
2.84729	0.19439	2.71301	0.2184
2.85949	0.18036	2.72522	0.21537
2.8717	0.18136	2.73742	0.22144
2.88391	0.18136	2.74963	0.18706
2.89611	0.19138	2.76184	0.17492
2.90832	0.16433	2.77404	0.19515
2.92053	0.19238	2.78625	0.19312
2.93273	0.16533	2.79846	0.1911
2.94494	0.17234	2.81066	0.15268
2.95715	0.18537	2.82287	0.16279
2.96935	0.16733	2.83508	0.17492
2.98156	0.17836	2.84729	0.20425
2.99377	0.16733	2.85949	0.17695
3.00598	0.14629	2.8717	0.14762
3.01818	0.16132	2.88391	0.16178
3.03039	0.1503	2.89611	0.15774
3.0426	0.14429	2.90832	0.18504
3.0548	0.16232	2.92053	0.16178
3.06701	0.1483	2.93273	0.16481
3.07922	0.14329	2.94494	0.16886
3.09143	0.14629	2.95715	0.14661
3.10363	0.15331	2.96935	0.16481
3.11584	0.14329	2.98156	0.13953
3.12805	0.15331	2.99377	0.12437
3.14025	0.13627	3.00598	0.12639
3.15246	0.16032	3.01818	0.14358
3.16467	0.13226	3.03039	0.11325
3.17688	0.13527	3.0426	0.14055
3.18908	0.13928	3.0548	0.1638
3.20129	0.12525	3.06701	0.13043
3.2135	0.11022	3.07922	0.13043
3.2257	0.12124	3.09143	0.14055
3.23791	0.13727	3.10363	0.12235
3.25012	0.10922	3.11584	0.13751
3.26232	0.13727	3.12805	0.11931
3.27453	0.14028	3.14025	0.1365
3.28674	0.1022	3.15246	0.11931
3.29895	0.10721	3.16467	0.12133
3.31115	0.10421	3.17688	0.12336
3.32336	0.10822	3.18908	0.1183
3.33557	0.12224	3.20129	0.11527
3.34777	0.11924	3.2135	0.12235
3.35998	0.0982	3.2257	0.11729
3.37219	0.11022	3.23791	0.11729
3.3844	0.09419	3.25012	0.09808
3.3966	0.0992	3.26232	0.11325
3.40881	0.08417	3.27453	0.09606
3.42102	0.09619	3.28674	0.12639
3.43322	0.11122	3.29895	0.09403
3.44543	0.10321	3.31115	0.10111
3.45764	0.11222	3.32336	0.10819
3.46984	0.09018	3.33557	0.10313
3.48205	0.1012	3.34777	0.09909
3.49426	0.10822	3.35998	0.08493
3.50647	0.07315	3.37219	0.06775
3.51867	0.08317	3.3844	0.0819
3.53088	0.08818	3.3966	0.10819
3.54309	0.08818	3.40881	0.08696
3.55529	0.09619	3.42102	0.09909
3.5675	0.09419	3.43322	0.07887
3.57971	0.10421	3.44543	0.08999
3.59191	0.09619	3.45764	0.08797
3.60412	0.07715	3.46984	0.0819
3.61633	0.08517	3.48205	0.08493
3.62854	0.06914	3.49426	0.08999
3.64074	0.09118	3.50647	0.08696
3.65295	0.05511	3.51867	0.06673
3.66516	0.07415	3.53088	0.08696
3.67736	0.08116	3.54309	0.07179
3.68957	0.07615	3.55529	0.08696
3.70178	0.05711	3.5675	0.07179
3.71398	0.08216	3.57971	0.05763
3.72619	0.08717	3.59191	0.06876
3.7384	0.08417	3.60412	0.0637
3.7506	0.07415	3.61633	0.06168
3.76281	0.05511	3.62854	0.06977
3.77502	0.08617	3.64074	0.08898
3.78723	0.07916	3.65295	0.06876
3.79943	0.07615	3.66516	0.06067
3.81164	0.07114	3.67736	0.06168
3.82385	0.07515	3.68957	0.05966
3.83605	0.0481	3.70178	0.06067
3.84826	0.09619	3.71398	0.0546
3.86047	0.06313	3.72619	0.0546
3.87268	0.06212	3.7384	0.05763
3.88488	0.07816	3.7506	0.06572
3.89709	0.06413	3.76281	0.06269
3.9093	0.06212	3.77502	0.06673
3.9215	0.06814	3.78723	0.06673
3.93371	0.06413	3.79943	0.0546
3.94592	0.05311	3.81164	0.06775
3.95813	0.06413	3.82385	0.05763
3.97033	0.04409	3.83605	0.05056
3.98254	0.05411	3.84826	0.04348
3.99475	0.06112	3.86047	0.04449
4.00695	0.05812	3.87268	0.04853
4.01916	0.05411	3.88488	0.05157
4.03137	0.0481	3.89709	0.05561
4.04357	0.05912	3.9093	0.05662
4.05578	0.05511	3.9215	0.05865
4.06799	0.05311	3.93371	0.04853
4.0802	0.04509	3.94592	0.04651
4.0924	0.04709	3.95813	0.05258
4.10461	0.05311	3.97033	0.04853
4.11682	0.05812	3.98254	0.04044
4.12902	0.04709	3.99475	0.0455
4.14123	0.0521	4.00695	0.05865
4.15344	0.04108	4.01916	0.05662
4.16565	0.0501	4.03137	0.04146
4.17785	0.04108	4.04357	0.02831
4.19006	0.04309	4.05578	0.04853
4.20227	0.0521	4.06799	0.04449
4.21447	0.04509	4.0802	0.03438
4.22668	0.04008	4.0924	0.0273
4.23889	0.04509	4.10461	0.04853
4.25109	0.04509	4.11682	0.03539
4.2633	0.0491	4.12902	0.04146
4.27551	0.0491	4.14123	0.03236
4.28772	0.0521	4.15344	0.03842
4.29992	0.03707	4.16565	0.04044
4.31213	0.04008	4.17785	0.03438
4.32434	0.03507	4.19006	0.04146
4.33654	0.03106	4.20227	0.04651
4.34875	0.03206	4.21447	0.03741
4.36096	0.04509	4.22668	0.05763
4.37316	0.03106	4.23889	0.0455
4.38537	0.03607	4.25109	0.0364
4.39758	0.04108	4.2633	0.03438
4.40979	0.03006	4.27551	0.02831
4.42199	0.04409	4.28772	0.02427
4.4342	0.04309	4.29992	0.02528
4.44641	0.03206	4.31213	0.03236
4.45861	0.03106	4.32434	0.03033
4.47082	0.03206	4.33654	0.03438
4.48303	0.04008	4.34875	0.03539
4.49523	0.02705	4.36096	0.03033
4.50744	0.03908	4.37316	0.02528
4.51965	0.03106	4.38537	0.03539
4.53185	0.02505	4.39758	0.03539
4.54406	0.03808	4.40979	0.03842
4.55627	0.03006	4.42199	0.03943
4.56848	0.02405	4.4342	0.03033
4.58068	0.02906	4.44641	0.0273
4.59289	0.03607	4.45861	0.03033
4.6051	0.03206	4.47082	0.03236
4.6173	0.02505	4.48303	0.02326
4.62951	0.03607	4.49523	0.0273
4.64172	0.03607	4.50744	0.03033
4.65393	0.03808	4.51965	0.02427
4.66613	0.02605	4.53185	0.03337
4.67834	0.02705	4.54406	0.02629
4.69055	0.02806	4.55627	0.03134
4.70275	0.03808	4.56848	0.02932
4.71496	0.03908	4.58068	0.02932
4.72717	0.01904	4.59289	0.03236
4.73938	0.02305	4.6051	0.04044
4.75158	0.02906	4.6173	0.02528
4.76379	0.03006	4.62951	0.03842
4.776	0.03106	4.64172	0.02932
4.7882	0.01804	4.65393	0.02629
4.80041	0.02705	4.66613	0.03134
4.81262	0.04609	4.67834	0.02528
4.82482	0.02405	4.69055	0.0182
4.83703	0.02305	4.70275	0.01719
4.84924	0.02605	4.71496	0.02326
4.86145	0.02605	4.72717	0.0273
4.87365	0.01603	4.73938	0.03033
4.88586	0.02004	4.75158	0.02831
4.89807	0.02806	4.76379	0.02528
4.91027	0.02305	4.776	0.03337
4.92248	0.03307	4.7882	0.03033
4.93469	0.02405	4.80041	0.02123
4.9469	0.03006	4.81262	0.01618
4.9591	0.02305	4.82482	0.0182
4.97131	0.02505	4.83703	0.02427
4.98352	0.02305	4.84924	0.01618
4.99572	0.03006	4.86145	0.0182
5.00793	0.01804	4.87365	0.0273
5.02014	0.02806	4.88586	0.02629
5.03234	0.01503	4.89807	0.02427
5.04455	0.01904	4.91027	0.0182
5.05676	0.02004	4.92248	0.01921
5.06897	0.02505	4.93469	0.02427
5.08117	0.02505	4.9469	0.0273
5.09338	0.01703	4.9591	0.02528
5.10559	0.02004	4.97131	0.02326
5.11779	0.01603	4.98352	0.01314
5.13	0.02906	4.99572	0.02629
5.14221	0.02104	5.00793	0.02326
5.15441	0.02705	5.02014	0.0273
5.16662	0.02705	5.03234	0.01416
5.17883	0.02204	5.04455	0.01213
5.19104	0.02204	5.05676	0.01618
5.20324	0.02505	5.06897	0.02326
5.21545	0.02004	5.08117	0.02427
5.22766	0.02004	5.09338	0.0182
5.23986	0.02104	5.10559	0.01618
5.25207	0.02605	5.11779	0.02629
5.26428	0.01503	5.13	0.01921
5.27648	0.01503	5.14221	0.02326
5.28869	0.01002	5.15441	0.00607
5.3009	0.02104	5.16662	0.02123
5.3131	0.01303	5.17883	0.01618
5.32531	0.02204	5.19104	0.00506
5.33752	0.01503	5.20324	0.02427
5.34973	0.01102	5.21545	0.01517
5.36193	0.01904	5.22766	0.0182
5.37414	0.01202	5.23986	0.02022
5.38635	0.01503	5.25207	0.02427
5.39855	0.01503	5.26428	0.01921
5.41076	0.01002	5.27648	0.01517
5.42297	0.02104	5.28869	0.01921
5.43518	0.01603	5.3009	0.01416
5.44738	0.01002	5.3131	0.02022
5.45959	0.01002	5.32531	0.01416
5.4718	0.01804	5.33752	0.02022
5.484	0.01002	5.34973	0.01416
5.49621	0.01503	5.36193	0.01719
5.50842	0.01403	5.37414	0.01213
5.52063	0.01102	5.38635	0.02022
5.53283	0.01904	5.39855	0.01314
5.54504	0.01703	5.41076	0.01921
5.55725	0.01102	5.42297	0.01314
5.56945	0.00902	5.43518	0.01213
5.58166	0.01703	5.44738	0.01416
5.59387	0.01503	5.45959	0.01011
5.60607	0.02104	5.4718	0.01112
5.61828	0.01503	5.484	0.0273
5.63049	0.01403	5.49621	0.01112
5.6427	0.01603	5.50842	0.01416
5.6549	0.01703	5.52063	0.01517
5.66711	0.01503	5.53283	0.01618
5.67932	0.01503	5.54504	0.01011
5.69152	0.01102	5.55725	0.01011
5.70373	0.01503	5.56945	0.02224
5.71594	0.02204	5.58166	0.01618
5.72815	0.01002	5.59387	0.01011
5.74035	0.01002	5.60607	0.01314
5.75256	0.01804	5.61828	0.01517
5.76477	0.01503	5.63049	0.01314
5.77697	0.01703	5.6427	0.0091
5.78918	0.01703	5.6549	0.00809
5.80139	0.01202	5.66711	0.0182
5.81359	0.01202	5.67932	0.00809
5.8258	0.01403	5.69152	0.01011
5.83801	0.01503	5.70373	0.01517
5.85022	0.01102	5.71594	0.02224
5.86242	0.01703	5.72815	0.01112
5.87463	0.01002	5.74035	0.01213
5.88684	0.01002	5.75256	0.01314
5.89904	0.01002	5.76477	0.01618
5.91125	0.01403	5.77697	0.01719
5.92346	0.01303	5.78918	0.00809
5.93566	0.01703	5.80139	0.01011
5.94787	0.00902	5.81359	0.00506
5.96008	0.00701	5.8258	0.01314
5.97229	0.01703	5.83801	0.01314
5.98449	0.01202	5.85022	0.01517
5.9967	0.01303	5.86242	0.0182
6.00891	0.01303	5.87463	0.01618
6.02111	0.00802	5.88684	0.01517
6.03332	0.00802	5.89904	0.01517
6.04553	0.01904	5.91125	0.0182
6.05773	0.02004	5.92346	0.00607
6.06994	0.01603	5.93566	0.01618
6.08215	0.01202	5.94787	0.01213
6.09435	0.01403	5.96008	0.0091
6.10656	0.01002	5.97229	0.00809
6.11877	0.00902	5.98449	0.00404
6.13098	0.01002	5.9967	0.00708
6.14318	0.00701	6.00891	0.00708
6.15539	0.01102	6.02111	0.01011
6.1676	0.01603	6.03332	0.0091
6.1798	0.01904	6.04553	0.01112
6.19201	0.01102	6.05773	0.01618
6.20422	0.01403	6.06994	0.01618
6.21643	0.00802	6.08215	0
6.22863	0.00601	6.09435	0.01213
6.24084	0.01503	6.10656	0.00708
6.25305	0.01503	6.11877	0.01416
6.26525	0.00902	6.13098	0.0091
6.27746	0.01403	6.14318	0.01314
6.28967	0.01703	6.15539	0.01314
6.30188	0.00601	6.1676	0.00506
6.31408	0.01002	6.1798	0.01517
6.32629	0.00401	6.19201	0.01213
6.3385	0.01102	6.20422	0.01517
6.3507	0.01102	6.21643	0.01011
6.36291	0.01202	6.22863	0.01517
6.37512	0.01202	6.24084	0.00607
6.38732	0.00701	6.25305	0.01213
6.39953	0.01603	6.26525	0.00809
6.41174	0.01102	6.27746	0.01213
6.42395	0.01303	6.28967	0.00607
6.43615	0.00802	6.30188	0.0091
6.44836	0.01002	6.31408	0.00607
6.46057	0.01002	6.32629	0.01416
6.47277	0.01403	6.3385	0.02123
6.48498	0.01503	6.3507	0.01011
6.49719	0.01002	6.36291	0.01719
6.5094	0.01703	6.37512	0
6.5216	0.00802	6.38732	0.0091
6.53381	0.01603	6.39953	0.01112
6.54602	0.01202	6.41174	0.00708
6.55822	0.00401	6.42395	0.01314
6.57043	0.00802	6.43615	0.01517
6.58264	0.01102	6.44836	0.01314
6.59484	0.00701	6.46057	0.01011
6.60705	0.01002	6.47277	0.01314
6.61926	0.00601	6.48498	0.0091
6.63147	0.00902	6.49719	0
6.64367	0.00701	6.5094	0.01517
6.65588	0.01403	6.5216	0.00809
6.66809	0.00802	6.53381	0.01618
6.68029	0.00501	6.54602	0.0182
6.6925	0.01002	6.55822	0.01314
6.70471	0.01503	6.57043	0.00708
6.71691	0.01503	6.58264	0.01618
6.72912	0.01202	6.59484	0.02022
6.74133	0.00601	6.60705	0.00708
6.75354	0.00401	6.61926	0.0182
6.76574	0.01503	6.63147	0.02528
6.77795	0.00902	6.64367	0.00101
6.79016	0.01202	6.65588	0.00404
6.80236	0.01503	6.66809	0.0091
6.81457	0.01202	6.68029	0.02427
6.82678	0.00802	6.6925	0.01112
6.83898	0.00701	6.70471	0.01213
6.85119	0.00601	6.71691	0.01517
6.8634	0.00301	6.72912	0.00607
6.8756	0.01102	6.74133	0.0091
6.88781	0.01202	6.75354	0.0091
6.90002	0.01403	6.76574	0.01112
6.91223	0.00902	6.77795	0.00607
6.92443	0.01102	6.79016	0.01213
6.93664	0.00802	6.80236	0.0091
6.94885	0.00601	6.81457	0.00809
6.96105	0.01002	6.82678	0.00202
6.97326	0.01002	6.83898	0.0091
6.98547	0.00902	6.85119	0.01213
6.99768	0.01102	6.8634	0.00708
7.00988	0.00902	6.8756	0.01112
7.02209	0.01002	6.88781	0.01011
7.0343	0.01202	6.90002	0.01416
7.0465	0.00802	6.91223	0.0182
7.05871	0.002	6.92443	0.00607
7.07092	0.01002	6.93664	0.01112
7.08313	0.00301	6.94885	0.01314
7.09533	0.01002	6.96105	0.00809
7.10754	0.00902	6.97326	0.00506
7.11975	0.01002	6.98547	0.0182
7.13195	0.00501	6.99768	0.01011
7.14416	0.00902	7.00988	0.0091
7.15637	0.01002	7.02209	0.00303
7.16857	0.00902	7.0343	0.00809
7.18078	0.00802	7.0465	0.01517
7.19299	0.01503	7.05871	0.00607
7.2052	0.00501	7.07092	0
7.2174	0.00902	7.08313	0.01719
7.22961	0.01102	7.09533	0.01213
7.24182	0.00902	7.10754	0.02022
7.25402	0.00701	7.11975	0.0091
7.26623	0.00701	7.13195	0.01213
7.27844	0.00701	7.14416	0.01213
7.29065	0.00802	7.15637	0.01112
7.30285	0.00501	7.16857	0.00404
7.31506	0.00802	7.18078	0.00809
7.32727	0.00701	7.19299	0.00607
7.33947	0.01303	7.2052	0.01314
7.35168	0.002	7.2174	0.01112
7.36389	0.00902	7.22961	0.00101
7.37609	0.00902	7.24182	0.01719
7.3883	0.01503	7.25402	0.00708
7.40051	0.00701	7.26623	0.01517
7.41272	0.00902	7.27844	0.00506
7.42492	0.00902	7.29065	0.0091
7.43713	0.00401	7.30285	0.00303
7.44934	0.00401	7.31506	0.01011
7.46154	0.01002	7.32727	0.00607
7.47375	0.01503	7.33947	0.01416
7.48596	0.00701	7.35168	0.00506
7.49816	0.00701	7.36389	0.00404
7.51037	0.01102	7.37609	0.00404
7.52258	0.00902	7.3883	0.01416
7.53479	0.00701	7.40051	0.00202
7.54699	0.002	7.41272	0.01213
7.5592	0.00501	7.42492	0.02528
7.57141	0.01102	7.43713	0.01517
7.58361	0.00401	7.44934	0.00809
7.59582	0.00701	7.46154	0.01416
7.60803	0.00401	7.47375	0.0091
7.62023	0.01202	7.48596	0.01213
7.63244	0.00802	7.49816	0.01416
7.64465	0.00701	7.51037	0.00708
7.65685	0.00802	7.52258	0.00708
7.66906	0.00902	7.53479	0.00101
7.68127	0.01002	7.54699	0.01213
7.69348	0.00902	7.5592	0.0091
7.70568	0.00802	7.57141	0.00809
7.71789	0.00601	7.58361	0.00303
7.7301	0.00701	7.59582	0.00809
7.7423	0.01603	7.60803	0.00809
7.75451	0.00701	7.62023	0.00607
7.76672	0.01102	7.63244	0.00506
7.77893	0.00601	7.64465	0.01112
7.79113	0.01002	7.65685	0.00809
7.80334	0.01904	7.66906	0.01112
7.81555	0.00301	7.68127	0.01416
7.82775	0.00601	7.69348	0.00809
7.83996	0.00601	7.70568	0.01213
7.85217	0.00601	7.71789	0.00809
7.86438	0.00701	7.7301	0.01112
7.87658	0.01102	7.7423	0.00404
7.88879	0.00701	7.75451	0.01011
7.901	0.00902	7.76672	0.00809
7.9132	0.00701	7.77893	0.00809
7.92541	0.00601	7.79113	0.01416
7.93762	0.01002	7.80334	0.01213
7.94982	0.00802	7.81555	0.0091
7.96203	0.01002	7.82775	0.00303
7.97424	0.01002	7.83996	0.00506
7.98645	0.00301	7.85217	0.00607
7.99865	0.01202	7.86438	0.00506
8.01086	0.01403	7.87658	0.00202
8.02307	0.00802	7.88879	0.00404
8.03527	0.00601	7.901	0.00506
8.04748	0.01002	7.9132	0.00404
8.05969	0.01303	7.92541	0.00303
8.0719	0.00301	7.93762	0.0091
8.0841	0.01904	7.94982	0.01314
8.09631	0.01202	7.96203	0.01213
8.10852	0.00501	7.97424	0.01213
8.12072	0.00902	7.98645	0.00607
8.13293	0.00601	7.99865	0.00809
8.14514	0.01102	8.01086	0.00809
8.15734	0.01102	8.02307	0.01112
8.16955	0.00701	8.03527	0.01112
8.18176	0.00301	8.04748	0.01112
8.19397	0.00501	8.05969	0.00607
8.20617	0.01002	8.0719	0.0091
8.21838	0.01202	8.0841	0.01416
8.23059	0.00501	8.09631	0.00202
8.24279	0.01002	8.10852	0.01213
8.255	0.00701	8.12072	0.01112
8.26721	0.01202	8.13293	0.01314
8.27941	0.00501	8.14514	0.00506
8.29162	0.00401	8.15734	0.01618
8.30383	0.00902	8.16955	0.0091
8.31604	0.00501	8.18176	0.01517
8.32824	0.00902	8.19397	0.0091
8.34045	0.01202	8.20617	0.01517
8.35266	0.01002	8.21838	0.00708
8.36486	0.00701	8.23059	0.01416
8.37707	0.00802	8.24279	0.0091
8.38928	0.01002	8.255	0.00607
8.40148	0.01102	8.26721	0.01314
8.41369	0.01303	8.27941	0.01618
8.4259	0.00401	8.29162	0.00404
8.4381	0.01102	8.30383	0.01517
8.45031	0.00902	8.31604	0.01213
8.46252	0.00601	8.32824	0.01314
8.47473	0.00601	8.34045	0.01618
8.48693	0.01603	8.35266	0.01011
8.49914	0.00802	8.36486	0.00506
8.51135	0.00401	8.37707	0.00607
8.52355	0.00802	8.38928	0.00506
8.53576	0.002	8.40148	0.00607
8.54797	0.01503	8.41369	0.01719
8.56018	0.00701	8.4259	0.00809
8.57238	0.00802	8.4381	0.00708
8.58459	0.01303	8.45031	0.01517
8.5968	0.00601	8.46252	0.00607
8.609	0.00802	8.47473	0.00202
8.62121	0.01102	8.48693	0.01921
8.63342	0.00501	8.49914	0.01112
8.64563	0.00802	8.51135	0.01618
8.65783	0.00601	8.52355	0.01213
8.67004	0.00601	8.53576	0.00708
8.68225	0.00301	8.54797	0.00404
8.69445	0.00802	8.56018	0.00303
8.70666	0.01603	8.57238	0.00202
8.71887	0.00902	8.58459	0.02326
8.73107	0.01102	8.5968	0.00708
8.74328	0.00601	8.609	0.00809
8.75549	0.00601	8.62121	0.00708
8.7677	0.00301	8.63342	0.00607
8.7799	0.01002	8.64563	0.01416
8.79211	0.00601	8.65783	0.01921
8.80432	0.00701	8.67004	0.01112
8.81652	0.00401	8.68225	0.00607
8.82873	0.01002	8.69445	0.01112
8.84094	0.00802	8.70666	0.00404
8.85314	0.01002	8.71887	0.01416
8.86535	0.00301	8.73107	0
8.87756	0.00701	8.74328	0.0091
8.88977	0.00301	8.75549	0.00708
8.90197	0.00401	8.7677	0.00506
8.91418	0.00301	8.7799	0.01011
8.92639	0.00601	8.79211	0.01112
8.93859	0.01002	8.80432	0.00809
8.9508	0.01002	8.81652	0.00708
8.96301	0.00401	8.82873	0.01011
8.97522	0.002	8.84094	0.01517
8.98742	0.00401	8.85314	0.00708
8.99963	0.00701	8.86535	0.00404
9.01184	0.00902	8.87756	0.00708
9.02404	0.01002	8.88977	0.00506
9.03625	0.01202	8.90197	0.01213
9.04846	0.01202	8.91418	0.01011
9.06066	0.00501	8.92639	0.01416
9.07287	0.00802	8.93859	0.01011
9.08508	0.00501	8.9508	0.0091
9.09729	0.00501	8.96301	0.00506
9.10949	0.00701	8.97522	0.01213
9.1217	0.00802	8.98742	0.00809
9.13391	0.00802	8.99963	0.01112
9.14611	0.01202	9.01184	0.01213
9.15832	0.01002	9.02404	0.00506
9.17053	0.00701	9.03625	0.01314
9.18273	0.00401	9.04846	0.00202
9.19494	0.00701	9.06066	0.00506
9.20715	0.00501	9.07287	0.01618
9.21936	0.00701	9.08508	0.01011
9.23156	0.01202	9.09729	0.00506
9.24377	0.00501	9.10949	0.01213
9.25598	0.00401	9.1217	0.01719
9.26818	0.00601	9.13391	0.00809
9.28039	0.00501	9.14611	0.01213
9.2926	0.00701	9.15832	0.00607
9.3048	0.00802	9.17053	0.01213
9.31701	0.00401	9.18273	0.01112
9.32922	0.00701	9.19494	0.0091
9.34143	0.00601	9.20715	0.01416
9.35363	0.00601	9.21936	0.00607
9.36584	0.01202	9.23156	0.01011
9.37805	0.00501	9.24377	0.0091
9.39025	0.00802	9.25598	0.00303
9.40246	0.00601	9.26818	0.01011
9.41467	0.00802	9.28039	0.0091
9.42688	0.00501	9.2926	0.01314
9.43908	0.00701	9.3048	0.01112
9.45129	0.01403	9.31701	0.00708
9.4635	0.00401	9.32922	0.00506
9.4757	0.00401	9.34143	0.01011
9.48791	0.00501	9.35363	0
9.50012	0.01002	9.36584	0.00202
9.51232	0.00301	9.37805	0.00708
9.52453	0.00401	9.39025	0.01618
9.53674	0.00802	9.40246	0.0091
9.54895	0.01002	9.41467	0.00607
9.56115	0.00802	9.42688	0.01314
9.57336	0.01002	9.43908	0.01618
9.58557	0.00902	9.45129	0.0091
9.59777	0.00802	9.4635	0.01719
9.60998	0.00601	9.4757	0.00809
9.62219	0.00301	9.48791	0.0182
9.63439	0.00501	9.50012	0.0091
9.6466	0.00501	9.51232	0.00607
9.65881	0.00501	9.52453	0.01112
9.67102	0.00401	9.53674	0.01011
9.68322	0.01102	9.54895	0.01517
9.69543	0.00701	9.56115	0.0091
9.70764	0.00802	9.57336	0.01517
9.71984	0.00802	9.58557	0.00708
9.73205	0.00501	9.59777	0.00202
9.74426	0.00301	9.60998	0.01314
9.75647	0.00301	9.62219	0.00506
9.76867	0.01102	9.63439	0.00708
9.78088	0.00301	9.6466	0.01416
9.79309	0.00501	9.65881	0.01213
9.80529	0.00501	9.67102	0.00303
9.8175	0.00501	9.68322	0.01517
9.82971	0.00902	9.69543	0.00303
9.84191	0.002	9.70764	0.01719
9.85412	0.01303	9.71984	0.00607
9.86633	0.00501	9.73205	0.00101
9.87854	0.00601	9.74426	0.00809
9.89074	0.00401	9.75647	0.00506
9.90295	0.00902	9.76867	0.01213
9.91516	0.00601	9.78088	0.00708
9.92736	0.01403	9.79309	0.00809
9.93957	0.00501	9.80529	0.00404
9.95178	0.00902	9.8175	0.0091
9.96398	0.00802	9.82971	0.01416
9.97619	0.00301	9.84191	0.01213
9.9884	0.00301	9.85412	0.00607
10.0006	0.00902	9.86633	0.01618
10.0128	0.00601	9.87854	0.00607
10.025	0.00701	9.89074	0.0091
10.0372	0.01002	9.90295	0.00708
10.0494	0.00501	9.91516	0.0091
10.0616	0.00501	9.92736	0.01112
10.0739	0.00501	9.93957	0.00303
10.0861	0.00401	9.95178	0.00506
10.0983	0.00802	9.96398	0.00809
10.1105	0.00802	9.97619	0.01416
10.1227	0.001	9.9884	0.00809
10.1349	0.002	10.0006	0.01719
10.1471	0.00401	10.0128	0.00607
10.1593	0.00501	10.025	0.00809
10.1715	0.00601	10.0372	0.00404
10.1837	0.00601	10.0494	0.01618
10.1959	0.002	10.0616	0.01112
10.2081	0.00902	10.0739	0.00404
10.2203	0.00601	10.0861	0.0091
10.2325	0.00701	10.0983	0.0091
10.2447	0.00401	10.1105	0.00607
10.2569	0.00601	10.1227	0.0091
10.2692	0.00501	10.1349	0.00506
10.2814	0.00701	10.1471	0.01112
10.2936	0.00701	10.1593	0.00404
10.3058	0.00501	10.1715	0.00506
10.318	0.00501	10.1837	0.00708
10.3302	0.00401	10.1959	0.00607
10.3424	0.00802	10.2081	0.01416
10.3546	0.00301	10.2203	0.01112
10.3668	0.00401	10.2325	0
10.379	0.002	10.2447	0.00303
10.3912	0.00902	10.2569	0.00101
10.4034	0.01002	10.2692	0.00708
10.4156	0.01002	10.2814	0.00607
10.4278	0.002	10.2936	0.00404
10.4401	0.00401	10.3058	0.00303
10.4523	0.01002	10.318	0.01517
10.4645	0.01102	10.3302	0.01011
10.4767	0.00601	10.3424	0.00607
10.4889	0.00501	10.3546	0.00303
10.5011	0.00501	10.3668	0.00404
10.5133	0.002	10.379	0.00506
10.5255	0.00701	10.3912	0.01112
10.5377	0.00701	10.4034	0.00809
10.5499	0.00802	10.4156	0.00506
10.5621	0.01002	10.4278	0.01618
10.5743	0.01102	10.4401	0.01921
10.5865	0.00601	10.4523	0.00303
10.5988	0.00401	10.4645	0.01314
10.611	0.00401	10.4767	0.00809
10.6232	0.00601	10.4889	0.01213
10.6354	0.00701	10.5011	0.00607
10.6476	0.00401	10.5133	0.01517
10.6598	0.00802	10.5255	0.00101
10.672	0.00601	10.5377	0.01011
10.6842	0.002	10.5499	0.00809
10.6964	0.002	10.5621	0.00607
10.7086	0.00701	10.5743	0.01112
10.7208	0.00601	10.5865	0.00607
10.733	0.002	10.5988	0.00303
10.7452	0.00802	10.611	0.00303
10.7574	0.00601	10.6232	0.01314
10.7697	0.001	10.6354	0.01517
10.7819	0.00902	10.6476	0.00303
10.7941	0.00401	10.6598	0.00303
10.8063	0.00701	10.672	0.01112
10.8185	0.01102	10.6842	0.00303
10.8307	0.00902	10.6964	0.01011
10.8429	0.00601	10.7086	0
10.8551	0.00501	10.7208	0.01416
10.8673	0.002	10.733	0.00607
10.8795	0.00902	10.7452	0.00404
10.8917	0.00701	10.7574	0.00506
10.9039	0.00601	10.7697	0.00708
10.9161	0.00601	10.7819	0.00202
10.9283	0.00802	10.7941	0.00809
10.9405	0.00701	10.8063	0.0091
10.9527	0.00501	10.8185	0.00303
10.965	0.00401	10.8307	0.00404
10.9772	0.00601	10.8429	0.00708
10.9894	0.001	10.8551	0.00303
11.0016	0.01403	10.8673	0.00303
11.0138	0.00701	10.8795	0.00607
11.026	0.01102	10.8917	0.01416
11.0382	0.00802	10.9039	0.00506
11.0504	0.00601	10.9161	0.00506
11.0626	0.00301	10.9283	0
11.0748	0.00401	10.9405	0.00708
11.087	0.00401	10.9527	0.00809
11.0992	0.00802	10.965	0.00101
11.1114	0.00902	10.9772	0.00303
11.1236	0.00401	10.9894	0.0091
11.1359	0.00701	11.0016	0.01213
11.1481	0.00902	11.0138	0.00607
11.1603	0.00501	11.026	0.00809
11.1725	0	11.0382	0.00506
11.1847	0.00802	11.0504	0.00809
11.1969	0.002	11.0626	0.01213
11.2091	0.00601	11.0748	0.00708
11.2213	0.00601	11.087	0.0091
11.2335	0.00501	11.0992	0.01213
11.2457	0.00601	11.1114	0.00708
11.2579	0.00301	11.1236	0.00202
11.2701	0.00701	11.1359	0.01416
11.2823	0.01202	11.1481	0.01314
11.2945	0.00601	11.1603	0.0091
11.3068	0.00802	11.1725	0.01314
11.319	0.002	11.1847	0.00607
11.3312	0.00501	11.1969	0.00404
11.3434	0.00601	11.2091	0.00607
11.3556	0.002	11.2213	0.01112
11.3678	0.00401	11.2335	0.00202
11.38	0.00501	11.2457	0.00404
11.3922	0.00701	11.2579	0.01213
11.4044	0.00701	11.2701	0.0182
11.4166	0.00802	11.2823	0.01213
11.4288	0.001	11.2945	0.00303
11.441	0.00802	11.3068	0.00303
11.4532	0.00601	11.319	0.00101
11.4655	0.00902	11.3312	0.00404
11.4777	0.00601	11.3434	0.01517
11.4899	0.00902	11.3556	0.00506
11.5021	0.00601	11.3678	0.01112
11.5143	0.00701	11.38	0.00202
11.5265	0.01002	11.3922	0.01314
11.5387	0.00501	11.4044	0.01011
11.5509	0.001	11.4166	0.0091
11.5631	0.00401	11.4288	0.00708
11.5753	0.00501	11.441	0
11.5875	0.00501	11.4532	0.01011
11.5997	0.00301	11.4655	0
11.6119	0.00601	11.4777	0.00303
11.6241	0.00601	11.4899	0.0091
11.6364	0.00802	11.5021	0.00506
11.6486	0.002	11.5143	0.01517
11.6608	0.01202	11.5265	0.00809
11.673	0.00401	11.5387	0.0091
11.6852	0.00802	11.5509	0.0091
11.6974	0.00601	11.5631	0
11.7096	0.00301	11.5753	0.00607
11.7218	0.01002	11.5875	0.00708
11.734	0.00401	11.5997	0.00506
11.7462	0.00902	11.6119	0.00708
11.7584	0.01202	11.6241	0.00809
11.7706	0.00902	11.6364	0.00404
11.7828	0.00701	11.6486	0.00506
11.795	0.00301	11.6608	0.0091
11.8072	0.00701	11.673	0
11.8194	0.00501	11.6852	0.00809
11.8317	0.00601	11.6974	0.0091
11.8439	0.00802	11.7096	0.0091
11.8561	0.00301	11.7218	0.00404
11.8683	0.001	11.734	0.00607
11.8805	0.00301	11.7462	0.01011
11.8927	0.01202	11.7584	0.01112
11.9049	0.002	11.7706	0.00607
11.9171	0.001	11.7828	0.00101
11.9293	0.00601	11.795	0.01416
11.9415	0.00902	11.8072	0.01112
11.9537	0.00401	11.8194	0.0091
11.9659	0.00802	11.8317	0.00506
11.9781	0.00401	11.8439	0.00404
11.9903	0.00501	11.8561	0.01213
12.0026	0.00401	11.8683	0.01213
12.0148	0.01002	11.8805	0.00202
12.027	0.00902	11.8927	0.0091
12.0392	0.00301	11.9049	0.00303
12.0514	0.002	11.9171	0.00202
12.0636	0.00301	11.9293	0.01112
12.0758	0.00802	11.9415	0.00404
12.088	0.00601	11.9537	0.00404
12.1002	0.00601	11.9659	0.01314
12.1124	0	11.9781	0.00809
12.1246	0.00601	11.9903	0.00404
12.1368	0.00401	12.0026	0.00506
12.149	0.00601	12.0148	0.0091
12.1613	0.01002	12.027	0.01011
12.1735	0.001	12.0392	0.00809
12.1857	0.00401	12.0514	0.00303
12.1979	0.00902	12.0636	0.00404
12.2101	0.00902	12.0758	0.00708
12.2223	0.00902	12.088	0.00101
12.2345	0.00701	12.1002	0.00202
12.2467	0.00601	12.1124	0.00708
12.2589	0.00301	12.1246	0.00101
12.2711	0.00601	12.1368	0.00607
12.2833	0.00701	12.149	0.00708
12.2955	0.00601	12.1613	0.00708
12.3077	0.00401	12.1735	0.00303
12.3199	0.00301	12.1857	0.00708
12.3322	0.01002	12.1979	0.00404
12.3444	0.00501	12.2101	0.00809
12.3566	0.00301	12.2223	0.00404
12.3688	0.00802	12.2345	0.0091
12.381	0.00601	12.2467	0.00506
12.3932	0.01002	12.2589	0.00303
12.4054	0.00802	12.2711	0
12.4176	0.00501	12.2833	0.00809
12.4298	0.001	12.2955	0.01011
12.442	0.00301	12.3077	0.0091
12.4542	0.00802	12.3199	0.00506
12.4664	0.00401	12.3322	0.00303
12.4786	0.00501	12.3444	0.01213
12.4908	0.00902	12.3566	0.00607
12.503	0.00501	12.3688	0.01517
12.5152	0.00501	12.381	0.01112
12.5275	0.001	12.3932	0.00607
12.5397	0.00501	12.4054	0.00303
12.5519	0.00401	12.4176	0.00607
12.5641	0.002	12.4298	0.00809
12.5763	0.00501	12.442	0.00607
12.5885	0.00501	12.4542	0.00809
12.6007	0.00601	12.4664	0.00506
12.6129	0	12.4786	0.00303
12.6251	0	12.4908	0.01112
12.6373	0.00802	12.503	0.01213
12.6495	0.00401	12.5152	0.01112
12.6617	0.00601	12.5275	0.01112
12.6739	0.00501	12.5397	0.01011
12.6861	0.01002	12.5519	0.00506
12.6984	0.01002	12.5641	0.0091
12.7106	0	12.5763	0.00607
12.7228	0.00501	12.5885	0.00303
12.735	0.00501	12.6007	0.01618
12.7472	0.00301	12.6129	0.01011
12.7594	0.01002	12.6251	0.00809
12.7716	0.00301	12.6373	0.00202
12.7838	0.00701	12.6495	0.01213
12.796	0.01002	12.6617	0.00202
12.8082	0.00802	12.6739	0.00303
12.8204	0.01102	12.6861	0.00708
12.8326	0.002	12.6984	0.00303
12.8448	0.00802	12.7106	0.00708
12.857	0.002	12.7228	0.00708
12.8693	0.00601	12.735	0.00506
12.8815	0.00301	12.7472	0.01112
12.8937	0.01403	12.7594	0.00202
12.9059	0.00401	12.7716	0.01213
12.9181	0.00601	12.7838	0.00809
12.9303	0.00501	12.796	0.01011
12.9425	0.00601	12.8082	0
12.9547	0.00601	12.8204	0
12.9669	0.002	12.8326	0
12.9791	0.00601	12.8448	0
12.9913	0.00501	12.857	0.01011
13.0035	0.00601	12.8693	0.00708
13.0157	0.00701	12.8815	0.01213
13.028	0.00701	12.8937	0.00506
13.0402	0.01202	12.9059	0.01011
13.0524	0.00501	12.9181	0.00809
13.0646	0.00902	12.9303	0.00202
13.0768	0.00501	12.9425	0.00809
13.089	0.00301	12.9547	0.01112
13.1012	0.00501	12.9669	0.0091
13.1134	0.00601	12.9791	0.01314
13.1256	0.01303	12.9913	0.00202
13.1378	0.00701	13.0035	0.00303
13.15	0.00902	13.0157	0.00404
13.1622	0.00601	13.028	0.00404
13.1744	0.00301	13.0402	0.0091
13.1866	0.01303	13.0524	0.01112
13.1989	0.01403	13.0646	0.00809
13.2111	0.00501	13.0768	0.00303
13.2233	0.00501	13.089	0.00404
13.2355	0.00501	13.1012	0.01213
13.2477	0.00401	13.1134	0
13.2599	0.00601	13.1256	0.00708
13.2721	0.002	13.1378	0.01314
13.2843	0.00601	13.15	0.00708
13.2965	0.00501	13.1622	0.00101
13.3087	0.00501	13.1744	0.01314
13.3209	0.00501	13.1866	0.00809
13.3331	0.00501	13.1989	0.00708
13.3453	0.01303	13.2111	0.00607
13.3575	0.002	13.2233	0.00607
13.3697	0.00601	13.2355	0.00404
13.3819	0.00501	13.2477	0.01314
13.3942	0.00601	13.2599	0.00404
13.4064	0.00301	13.2721	0.0091
13.4186	0.002	13.2843	0
13.4308	0.00701	13.2965	0.00607
13.443	0.00301	13.3087	0.00809
13.4552	0.00701	13.3209	0.00607
13.4674	0.00601	13.3331	0.00404
13.4796	0.002	13.3453	0.01314
13.4918	0.00401	13.3575	0.01618
13.504	0.002	13.3697	0.01011
13.5162	0	13.3819	0.01213
13.5284	0.00802	13.3942	0.00708
13.5406	0.00401	13.4064	0.00303
13.5528	0.00701	13.4186	0.01314
13.5651	0.002	13.4308	0.00708
13.5773	0.00601	13.443	0.00404
13.5895	0.002	13.4552	0.00506
13.6017	0.00301	13.4674	0
13.6139	0.00301	13.4796	0.0091
13.6261	0.00601	13.4918	0.00708
13.6383	0.00601	13.504	0.00303
13.6505	0.00701	13.5162	0.01011
13.6627	0	13.5284	0.00202
13.6749	0.00802	13.5406	0.01011
13.6871	0.00501	13.5528	0.01112
13.6993	0.00601	13.5651	0.00101
13.7115	0.01102	13.5773	0
13.7238	0.00902	13.5895	0.00809
13.736	0.00401	13.6017	0.01517
13.7482	0.00401	13.6139	0.0091
13.7604	0.002	13.6261	0.00708
13.7726	0.00701	13.6383	0.01112
13.7848	0.00601	13.6505	0.00202
13.797	0.01002	13.6627	0.00607
13.8092	0.00701	13.6749	0.00506
13.8214	0.00401	13.6871	0.0091
13.8336	0.00802	13.6993	0.00809
13.8458	0.00701	13.7115	0.00607
13.858	0.00401	13.7238	0.00607
13.8702	0.00701	13.736	0.00101
13.8824	0.00601	13.7482	0.00708
13.8947	0.00601	13.7604	0.00607
13.9069	0.00601	13.7726	0.00506
13.9191	0.00301	13.7848	0.00202
13.9313	0.00601	13.797	0.01213
13.9435	0.00902	13.8092	0.00506
13.9557	0.00401	13.8214	0.00708
13.9679	0.00301	13.8336	0.0091
13.9801	0.00601	13.8458	0.0091
13.9923	0.00601	13.858	0.00607
14.0045	0.00501	13.8702	0.0091
14.0167	0.01102	13.8824	0.00202
14.0289	0.00501	13.8947	0.00404
14.0411	0.00902	13.9069	0.00809
14.0533	0.00601	13.9191	0.00708
14.0655	0.00301	13.9313	0.01112
14.0777	0.01002	13.9435	0.00202
14.09	0.00501	13.9557	0.00404
14.1022	0.00401	13.9679	0.01314
14.1144	0.00802	13.9801	0.01213
14.1266	0.00301	13.9923	0.01112
14.1388	0.00501	14.0045	0.01112
14.151	0.002	14.0167	0.01011
14.1632	0.00301	14.0289	0.00506
14.1754	0.00601	14.0411	0.00607
14.1876	0.00401	14.0533	0.0091
14.1998	0.00301	14.0655	0.01314
14.212	0.00902	14.0777	0.00404
14.2242	0.00301	14.09	0
14.2364	0.00501	14.1022	0.00404
14.2486	0.01002	14.1144	0.00303
14.2609	0.00902	14.1266	0.00607
14.2731	0.00301	14.1388	0.00708
14.2853	0.00501	14.151	0.00708
14.2975	0.00401	14.1632	0.0273
14.3097	0.00802	14.1754	0.00303
14.3219	0.00401	14.1876	0.01517
14.3341	0.00301	14.1998	0.00809
14.3463	0.00401	14.212	0.00506
14.3585	0.00601	14.2242	0.0091
14.3707	0.00802	14.2364	0.00506
14.3829	0.00902	14.2486	0.01921
14.3951	0.00501	14.2609	0.00506
14.4073	0.00301	14.2731	0
14.4195	0.00701	14.2853	0.0091
14.4318	0.01002	14.2975	0.00607
14.444	0.002	14.3097	0.00607
14.4562	0.00501	14.3219	0
14.4684	0.002	14.3341	0.01213
14.4806	0.00401	14.3463	0.01213
14.4928	0.002	14.3585	0.0091
14.505	0.01202	14.3707	0.0091
14.5172	0.00802	14.3829	0.01213
14.5294	0.00601	14.3951	0.00708
14.5416	0.00701	14.4073	0.01416
14.5538	0.00601	14.4195	0.01213
14.566	0.00701	14.4318	0.01213
14.5782	0.00401	14.444	0.00404
14.5905	0.01102	14.4562	0.01112
14.6027	0.00701	14.4684	0
14.6149	0.00601	14.4806	0.0091
14.6271	0.001	14.4928	0.00303
14.6393	0.00601	14.505	0.0091
14.6515	0.00802	14.5172	0.01314
14.6637	0.00501	14.5294	0
14.6759	0.00601	14.5416	0.01314
14.6881	0.00902	14.5538	0.01011
14.7003	0.00601	14.566	0.00303
14.7125	0.001	14.5782	0.00708
14.7247	0.00701	14.5905	0.00404
14.7369	0.00701	14.6027	0.00303
14.7491	0.002	14.6149	0.01011
14.7614	0.00401	14.6271	0.01618
14.7736	0.00501	14.6393	0.0091
14.7858	0.00401	14.6515	0.00404
14.798	0	14.6637	0.00303
14.8102	0.00802	14.6759	0.00607
14.8224	0.01002	14.6881	0.00202
14.8346	0.00501	14.7003	0.00506
14.8468	0.00301	14.7125	0.0091
14.859	0.00601	14.7247	0.00202
14.8712	0.00401	14.7369	0.00607
14.8834	0.01002	14.7491	0.01011
14.8956	0.00701	14.7614	0.01213
14.9078	0.00802	14.7736	0.01213
14.92	0.00301	14.7858	0.00506
14.9322	0.00701	14.798	0.01213
14.9444	0.00802	14.8102	0.00404
14.9567	0.002	14.8224	0.01416
14.9689	0.00701	14.8346	0.00506
14.9811	0.00501	14.8468	0.00708
14.9933	0.01002	14.859	0
15.0055	0.00501	14.8712	0.00708
15.0177	0.00501	14.8834	0
15.0299	0.00401	14.8956	0.00303
15.0421	0.00601	14.9078	0.00708
15.0543	0.00301	14.92	0.00708
15.0665	0.00601	14.9322	0.00101
15.0787	0.00501	14.9444	0.00101
15.0909	0.00501	14.9567	0.00708
15.1031	0.01303	14.9689	0.01517
15.1153	0.00601	14.9811	0.01517
15.1276	0.002	14.9933	0.00202
15.1398	0.00401	15.0055	0.00101
15.152	0.00501	15.0177	0.00202
15.1642	0.00601	15.0299	0.00404
15.1764	0.00401	15.0421	0.0091
15.1886	0.00301	15.0543	0.0091
15.2008	0.00301	15.0665	0.0091
15.213	0.002	15.0787	0.01112
15.2252	0.00401	15.0909	0.0091
15.2374	0.00802	15.1031	0.01416
15.2496	0.00301	15.1153	0.00404
15.2618	0.00301	15.1276	0.00506
15.274	0.00301	15.1398	0.01416
15.2863	0.00501	15.152	0.0091
15.2985	0.00601	15.1642	0.01517
15.3107	0.002	15.1764	0.00607
15.3229	0.00301	15.1886	0.00404
15.3351	0.00301	15.2008	0.00708
15.3473	0.00301	15.213	0.00101
15.3595	0.00501	15.2252	0.01517
15.3717	0.00802	15.2374	0.01011
15.3839	0.00501	15.2496	0.00303
15.3961	0.00902	15.2618	0.00202
15.4083	0.00601	15.274	0.01112
15.4205	0.00601	15.2863	0.01112
15.4327	0.00501	15.2985	0.00506
15.4449	0.01403	15.3107	0.0091
15.4572	0.00601	15.3229	0.00607
15.4694	0.00802	15.3351	0
15.4816	0.00401	15.3473	0.00404
15.4938	0	15.3595	0.00506
15.506	0.01102	15.3717	0.00607
15.5182	0.01002	15.3839	0.00303
15.5304	0.00701	15.3961	0.00303
15.5426	0.00301	15.4083	0.00809
15.5548	0.00501	15.4205	0.00708
15.567	0.00601	15.4327	0.01112
15.5792	0.002	15.4449	0.0182
15.5914	0.00401	15.4572	0.01213
15.6036	0.002	15.4694	0.01112
15.6158	0.00802	15.4816	0
15.628	0.00501	15.4938	0.00708
15.6402	0.01002	15.506	0.0091
15.6525	0.00601	15.5182	0.00202
15.6647	0.00401	15.5304	0.01416
15.6769	0.002	15.5426	0.01011
15.6891	0.00802	15.5548	0.01618
15.7013	0.00701	15.567	0.01314
15.7135	0.00601	15.5792	0.01011
15.7257	0.00701	15.5914	0.00404
15.7379	0.001	15.6036	0
15.7501	0.00902	15.6158	0.00708
15.7623	0.00701	15.628	0.01213
15.7745	0.00601	15.6402	0.01011
15.7867	0.00501	15.6525	0.00607
15.7989	0.00501	15.6647	0.00506
15.8111	0.00301	15.6769	0.0091
15.8234	0.00401	15.6891	0.00607
15.8356	0.00501	15.7013	0.01719
15.8478	0.00501	15.7135	0.0091
15.86	0.00902	15.7257	0.00506
15.8722	0.00802	15.7379	0.01213
15.8844	0.002	15.7501	0.00202
15.8966	0.00902	15.7623	0.0091
15.9088	0.002	15.7745	0.00404
15.921	0.00701	15.7867	0.00506
15.9332	0.00701	15.7989	0.01618
15.9454	0.00601	15.8111	0.0091
15.9576	0.00501	15.8234	0.01112
15.9698	0.00401	15.8356	0.01416
15.982	0.01002	15.8478	0.01011
15.9943	0.001	15.86	0.00809
16.0065	0.00301	15.8722	0.00607
16.0187	0.00501	15.8844	0.00708
16.0309	0.00601	15.8966	0.00303
16.0431	0.00902	15.9088	0.0091
16.0553	0.00902	15.921	0.00607
16.0675	0.00401	15.9332	0.00303
16.0797	0.00601	15.9454	0.0091
16.0919	0.002	15.9576	0.00607
16.1041	0.00301	15.9698	0.00607
16.1163	0.002	15.982	0.01213
16.1285	0.002	15.9943	0
16.1407	0.00601	16.0065	0.01618
16.153	0.00701	16.0187	0.00506
16.1652	0.00902	16.0309	0.02224
16.1774	0.00301	16.0431	0.00607
16.1896	0.00501	16.0553	0.00607
16.2018	0.00401	16.0675	0.00809
16.214	0.01002	16.0797	0.00809
16.2262	0.001	16.0919	0.00202
16.2384	0.00401	16.1041	0.00708
16.2506	0.00902	16.1163	0.01011
16.2628	0.01303	16.1285	0.01112
16.275	0	16.1407	0.01011
16.2872	0.00501	16.153	0.01112
16.2994	0.00802	16.1652	0.01213
16.3116	0.00902	16.1774	0.0091
16.3239	0.00501	16.1896	0.01314
16.3361	0.00802	16.2018	0.00303
16.3483	0.002	16.214	0.00607
16.3605	0.00501	16.2262	0.01213
16.3727	0.00501	16.2384	0.00607
16.3849	0.00401	16.2506	0.01011
16.3971	0.00601	16.2628	0.02022
16.4093	0.001	16.275	0.01112
16.4215	0.00601	16.2872	0.00607
16.4337	0.00701	16.2994	0.01213
16.4459	0.002	16.3116	0.0091
16.4581	0.00501	16.3239	0.00506
16.4703	0.00601	16.3361	0.00607
16.4825	0.00802	16.3483	0.01011
16.4947	0.00501	16.3605	0.01314
16.5069	0.00401	16.3727	0.00809
16.5192	0.01102	16.3849	0.0091
16.5314	0.00601	16.3971	0.00708
16.5436	0.00301	16.4093	0.00404
16.5558	0.001	16.4215	0.00202
16.568	0.00701	16.4337	0.01112
16.5802	0.00701	16.4459	0.00506
16.5924	0.002	16.4581	0.00404
16.6046	0.00401	16.4703	0.00708
16.6168	0.00701	16.4825	0.00708
16.629	0.002	16.4947	0.01011
16.6412	0.002	16.5069	0.01011
16.6534	0.00301	16.5192	0.01213
16.6656	0.00501	16.5314	0.01112
16.6778	0.001	16.5436	0.00202
16.6901	0.00501	16.5558	0
16.7023	0.01002	16.568	0.0091
16.7145	0.00701	16.5802	0.00506
16.7267	0.001	16.5924	0.00303
16.7389	0.00902	16.6046	0.00607
16.7511	0.00701	16.6168	0.00607
16.7633	0.00501	16.629	0.00809
16.7755	0.00301	16.6412	0.00506
16.7877	0.00501	16.6534	0.01011
16.7999	0.00301	16.6656	0.00708
16.8121	0.001	16.6778	0.00202
16.8243	0.00301	16.6901	0.01213
16.8365	0.00701	16.7023	0.00607
16.8487	0.00601	16.7145	0.00404
16.861	0.00401	16.7267	0.00708
16.8732	0.00902	16.7389	0.00708
16.8854	0.01202	16.7511	0.00303
16.8976	0.00301	16.7633	0.0091
16.9098	0.00401	16.7755	0.00202
16.922	0.00301	16.7877	0.00202
16.9342	0.002	16.7999	0.00809
16.9464	0.00501	16.8121	0.01112
16.9586	0.00902	16.8243	0.0091
16.9708	0.01002	16.8365	0.00708
16.983	0.00601	16.8487	0.00506
16.9952	0.002	16.861	0.00202
17.0074	0.00301	16.8732	0.01416
17.0196	0.001	16.8854	0.00607
17.0319	0.00501	16.8976	0.01011
17.0441	0.00802	16.9098	0.01517
17.0563	0.00701	16.922	0.00506
17.0685	0.01002	16.9342	0.01011
17.0807	0.002	16.9464	0
17.0929	0.00601	16.9586	0.01011
17.1051	0.00501	16.9708	0.00506
17.1173	0.00802	16.983	0.0091
17.1295	0.00601	16.9952	0.00809
17.1417	0.00802	17.0074	0.00607
17.1539	0.00701	17.0196	0.00607
[truncated: 2,097 more rows]

## Sheet: Fig. 2f
Time (ns)	Front (PL count)	Time (ns)	Rear (PL count)
0.48828	0	0	0
0.97656	0	0.48828	0
1.46484	0	0.97656	0
1.95313	0	1.46484	0
2.44141	0	1.95313	0
2.92969	0	2.44141	0
3.41797	0	2.92969	0
3.90625	0	3.41797	0
4.39453	0	3.90625	0
4.88281	0	4.39453	0
5.37109	0	4.88281	0
5.85938	0	5.37109	0
6.34766	0	5.85938	0
6.83594	0	6.34766	0
7.32422	0	6.83594	0
7.8125	0	7.32422	0
8.30078	0	7.8125	0
8.78906	0	8.30078	0
9.27734	0	8.78906	0
9.76563	0	9.27734	0
10.2539	0	9.76563	0
10.7422	0	10.2539	0
11.2305	0	10.7422	0
11.7188	0	11.2305	0
12.207	0	11.7188	0
12.6953	0	12.207	0
13.1836	0	12.6953	0
13.6719	0	13.1836	0
14.1602	0	13.6719	0
14.6484	0	14.1602	0
15.1367	0	14.6484	0
15.625	0	15.1367	1
16.1133	0	15.625	1
16.6016	0	16.1133	0
17.0898	0	16.6016	2
17.5781	0	17.0898	1
18.0664	0	17.5781	1
18.5547	0	18.0664	2
19.043	0	18.5547	0
19.5312	0	19.043	2
20.0195	0	19.5312	3
20.5078	1	20.0195	0
20.9961	0	20.5078	0
21.4844	0	20.9961	0
21.9727	0	21.4844	1
22.4609	1	21.9727	0
22.9492	0	22.4609	4
23.4375	1	22.9492	0
23.9258	1	23.4375	0
24.4141	0	23.9258	1
24.9023	0	24.4141	1
25.3906	1	24.9023	0
25.8789	0	25.3906	2
26.3672	0	25.8789	0
26.8555	0.1	26.3672	2
27.3438	3	26.8555	1
27.832	42	27.3438	3
28.3203	170	27.832	36
28.8086	462	28.3203	165
29.2969	648	28.8086	480
29.7852	812	29.2969	756
30.2734	1000	29.7852	915
30.7617	904	30.2734	1000
31.25	886	30.7617	909
31.7383	876	31.25	916
32.2266	806	31.7383	793
32.7148	816	32.2266	813
33.2031	804	32.7148	836
33.6914	796	33.2031	803
34.1797	836	33.6914	819
34.668	805	34.1797	772
35.1562	760	34.668	821
35.6445	793	35.1562	720
36.1328	841	35.6445	786
36.6211	815	36.1328	790
37.1094	790	36.6211	737
37.5977	792	37.1094	729
38.0859	767	37.5977	790
38.5742	779	38.0859	803
39.0625	852	38.5742	772
39.5508	768	39.0625	778
40.0391	817	39.5508	811
40.5273	769	40.0391	747
41.0156	765	40.5273	771
41.5039	708	41.0156	776
41.9922	760	41.5039	728
42.4805	750	41.9922	813
42.9688	739	42.4805	805
43.457	684	42.9688	689
43.9453	721	43.457	755
44.4336	741	43.9453	738
44.9219	688	44.4336	764
45.4102	678	44.9219	726
45.8984	702	45.4102	751
46.3867	741	45.8984	738
46.875	692	46.3867	783
47.3633	733	46.875	768
47.8516	716	47.3633	744
48.3398	712	47.8516	748
48.8281	723	48.3398	694
49.3164	735	48.8281	800
49.8047	685	49.3164	740
50.293	690	49.8047	724
50.7812	685	50.293	722
51.2695	680	50.7812	700
51.7578	669	51.2695	679
52.2461	718	51.7578	652
52.7344	670	52.2461	696
53.2227	648	52.7344	705
53.7109	668	53.2227	744
54.1992	639	53.7109	742
54.6875	682	54.1992	767
55.1758	671	54.6875	723
55.6641	671	55.1758	739
56.1523	690	55.6641	721
56.6406	656	56.1523	656
57.1289	632	56.6406	690
57.6172	634	57.1289	715
58.1055	600	57.6172	701
58.5938	606	58.1055	730
59.082	621	58.5938	746
59.5703	658	59.082	671
60.0586	646	59.5703	693
60.5469	630	60.0586	673
61.0352	623	60.5469	718
61.5234	581	61.0352	677
62.0117	619	61.5234	633
62.5	613	62.0117	697
62.9883	670	62.5	695
63.4766	608	62.9883	680
63.9648	578	63.4766	680
64.4531	634	63.9648	683
64.9414	562	64.4531	701
65.4297	609	64.9414	647
65.918	596	65.4297	666
66.4062	604	65.918	696
66.8945	613	66.4062	668
67.3828	594	66.8945	657
67.8711	526	67.3828	652
68.3594	621	67.8711	671
68.8477	541	68.3594	663
69.3359	574	68.8477	663
69.8242	552	69.3359	715
70.3125	532	69.8242	656
70.8008	566	70.3125	632
71.2891	567	70.8008	650
71.7773	586	71.2891	648
72.2656	558	71.7773	650
72.7539	546	72.2656	653
73.2422	547	72.7539	634
73.7305	582	73.2422	645
74.2188	611	73.7305	663
74.707	552	74.2188	682
75.1953	569	74.707	649
75.6836	557	75.1953	657
76.1719	502	75.6836	673
76.6602	528	76.1719	693
77.1484	525	76.6602	565
77.6367	542	77.1484	636
78.125	523	77.6367	637
78.6133	525	78.125	671
79.1016	533	78.6133	604
79.5898	554	79.1016	614
80.0781	538	79.5898	660
80.5664	499	80.0781	659
81.0547	505	80.5664	607
81.543	532	81.0547	603
82.0312	501	81.543	616
82.5195	516	82.0312	630
83.0078	530	82.5195	609
83.4961	553	83.0078	617
83.9844	482	83.4961	623
84.4727	478	83.9844	624
84.9609	502	84.4727	596
85.4492	492	84.9609	629
85.9375	446	85.4492	653
86.4258	495	85.9375	587
86.9141	499	86.4258	645
87.4023	496	86.9141	595
87.8906	483	87.4023	587
88.3789	460	87.8906	580
88.8672	504	88.3789	641
89.3555	461	88.8672	589
89.8438	478	89.3555	600
90.332	482	89.8438	605
90.8203	476	90.332	583
91.3086	500	90.8203	672
91.7969	472	91.3086	628
92.2852	479	91.7969	583
92.7734	422	92.2852	602
93.2617	443	92.7734	636
93.75	467	93.2617	590
94.2383	442	93.75	613
94.7266	452	94.2383	614
95.2148	492	94.7266	583
95.7031	498	95.2148	634
96.1914	455	95.7031	547
96.6797	472	96.1914	591
97.168	426	96.6797	597
97.6562	472	97.168	548
98.1445	468	97.6562	588
98.6328	439	98.1445	584
99.1211	460	98.6328	604
99.6094	426	99.1211	565
100.098	469	99.6094	602
100.586	466	100.098	585
101.074	419	100.586	610
101.562	483	101.074	646
102.051	415	101.562	598
102.539	427	102.051	601
103.027	407	102.539	606
103.516	440	103.027	582
104.004	407	103.516	646
104.492	424	104.004	558
104.98	436	104.492	584
105.469	420	104.98	595
105.957	397	105.469	586
106.445	472	105.957	560
106.934	440	106.445	564
107.422	421	106.934	585
107.91	435	107.422	540
108.398	432	107.91	554
108.887	430	108.398	570
109.375	430	108.887	556
109.863	421	109.375	553
110.352	452	109.863	585
110.84	412	110.352	558
111.328	413	110.84	567
111.816	411	111.328	522
112.305	463	111.816	578
112.793	417	112.305	582
113.281	431	112.793	539
113.77	410	113.281	557
114.258	374	113.77	564
114.746	392	114.258	586
115.234	412	114.746	546
115.723	422	115.234	595
116.211	372	115.723	570
116.699	350	116.211	573
117.188	366	116.699	527
117.676	436	117.188	549
118.164	410	117.676	559
118.652	368	118.164	575
119.141	367	118.652	548
119.629	382	119.141	604
120.117	408	119.629	538
120.605	373	120.117	558
121.094	373	120.605	578
121.582	446	121.094	565
122.07	363	121.582	515
122.559	361	122.07	525
123.047	389	122.559	540
123.535	388	123.047	520
124.023	373	123.535	517
124.512	374	124.023	474
125	387	124.512	590
125.488	347	125	566
125.977	386	125.488	523
126.465	363	125.977	532
126.953	370	126.465	544
127.441	357	126.953	514
127.93	366	127.441	535
128.418	362	127.93	541
128.906	377	128.418	555
129.395	398	128.906	528
129.883	353	129.395	464
130.371	368	129.883	508
130.859	356	130.371	566
131.348	358	130.859	519
131.836	343	131.348	498
132.324	374	131.836	530
132.812	346	132.324	523
133.301	360	132.812	531
133.789	373	133.301	515
134.277	343	133.789	543
134.766	355	134.277	553
135.254	373	134.766	458
135.742	334	135.254	479
136.23	375	135.742	484
136.719	338	136.23	496
137.207	334	136.719	575
137.695	359	137.207	496
138.184	333	137.695	483
138.672	330	138.184	527
139.16	345	138.672	523
139.648	311	139.16	488
140.137	335	139.648	511
140.625	303	140.137	513
141.113	342	140.625	509
141.602	338	141.113	520
142.09	316	141.602	509
142.578	321	142.09	519
143.066	308	142.578	476
143.555	349	143.066	505
144.043	331	143.555	517
144.531	338	144.043	495
145.02	385	144.531	495
145.508	347	145.02	483
145.996	303	145.508	549
146.484	333	145.996	475
146.973	327	146.484	503
147.461	305	146.973	491
147.949	302	147.461	528
148.438	292	147.949	469
148.926	345	148.438	491
149.414	307	148.926	477
149.902	282	149.414	493
150.391	319	149.902	486
150.879	325	150.391	464
151.367	302	150.879	485
151.855	340	151.367	475
152.344	288	151.855	473
152.832	305	152.344	477
153.32	306	152.832	484
153.809	282	153.32	496
154.297	301	153.809	507
154.785	271	154.297	500
155.273	317	154.785	467
155.762	306	155.273	465
156.25	294	155.762	435
156.738	307	156.25	481
157.227	283	156.738	446
157.715	264	157.227	475
158.203	301	157.715	481
158.691	290	158.203	465
159.18	297	158.691	461
159.668	292	159.18	495
160.156	300	159.668	469
160.645	319	160.156	476
161.133	268	160.645	449
161.621	325	161.133	459
162.109	306	161.621	461
162.598	301	162.109	436
163.086	305	162.598	481
163.574	284	163.086	455
164.062	302	163.574	465
164.551	294	164.062	473
165.039	296	164.551	466
165.527	287	165.039	457
166.016	254	165.527	466
166.504	240	166.016	445
166.992	291	166.504	501
167.48	299	166.992	491
167.969	289	167.48	474
168.457	275	167.969	480
168.945	268	168.457	458
169.434	302	168.945	471
169.922	267	169.434	462
170.41	247	169.922	421
170.898	269	170.41	441
171.387	235	170.898	467
171.875	253	171.387	415
172.363	275	171.875	453
172.852	257	172.363	430
173.34	265	172.852	451
173.828	250	173.34	484
174.316	278	173.828	429
174.805	256	174.316	427
175.293	268	174.805	405
175.781	231	175.293	443
176.27	223	175.781	423
176.758	303	176.27	421
177.246	296	176.758	467
177.734	256	177.246	464
178.223	252	177.734	423
178.711	252	178.223	490
179.199	296	178.711	458
179.688	269	179.199	469
180.176	270	179.688	429
180.664	255	180.176	431
181.152	235	180.664	421
181.641	267	181.152	425
182.129	246	181.641	436
182.617	275	182.129	461
183.105	284	182.617	463
183.594	246	183.105	431
184.082	248	183.594	447
184.57	253	184.082	423
185.059	247	184.57	413
185.547	226	185.059	453
186.035	234	185.547	469
186.523	209	186.035	450
187.012	245	186.523	421
187.5	269	187.012	431
187.988	230	187.5	442
188.477	227	187.988	439
188.965	241	188.477	440
189.453	285	188.965	424
189.941	236	189.453	403
190.43	234	189.941	447
190.918	229	190.43	427
191.406	279	190.918	407
191.895	234	191.406	415
192.383	249	191.895	405
192.871	241	192.383	413
193.359	268	192.871	433
193.848	266	193.359	410
194.336	237	193.848	428
194.824	239	194.336	398
195.312	217	194.824	417
195.801	211	195.312	386
196.289	253	195.801	401
196.777	197	196.289	387
197.266	225	196.777	456
197.754	216	197.266	394
198.242	245	197.754	462
198.73	201	198.242	405
199.219	223	198.73	452
199.707	248	199.219	407
200.195	239	199.707	389
200.684	230	200.195	412
201.172	256	200.684	420
201.66	243	201.172	440
202.148	259	201.66	395
202.637	230	202.148	409
203.125	253	202.637	380
203.613	226	203.125	434
204.102	216	203.613	377
204.59	217	204.102	391
205.078	223	204.59	429
205.566	225	205.078	384
206.055	230	205.566	413
206.543	218	206.055	366
207.031	214	206.543	422
207.52	251	207.031	410
208.008	222	207.52	373
208.496	229	208.008	405
208.984	221	208.496	406
209.473	190	208.984	397
209.961	204	209.473	389
210.449	196	209.961	413
210.938	224	210.449	412
211.426	207	210.938	372
211.914	210	211.426	399
212.402	207	211.914	421
212.891	210	212.402	383
213.379	207	212.891	369
213.867	220	213.379	418
214.355	239	213.867	423
214.844	211	214.355	377
215.332	230	214.844	395
215.82	196	215.332	374
216.309	193	215.82	391
216.797	190	216.309	398
217.285	190	216.797	353
217.773	210	217.285	398
218.262	201	217.773	380
218.75	213	218.262	396
219.238	216	218.75	352
219.727	194	219.238	356
220.215	225	219.727	348
220.703	191	220.215	405
221.191	194	220.703	412
221.68	189	221.191	395
222.168	203	221.68	341
222.656	188	222.168	346
223.145	221	222.656	381
223.633	207	223.145	353
224.121	193	223.633	350
224.609	211	224.121	379
225.098	202	224.609	371
225.586	188	225.098	353
226.074	230	225.586	364
226.562	226	226.074	379
227.051	215	226.562	355
227.539	185	227.051	387
228.027	183	227.539	393
228.516	180	228.027	368
229.004	201	228.516	380
229.492	195	229.004	342
229.98	183	229.492	351
230.469	212	229.98	366
230.957	162	230.469	386
231.445	213	230.957	338
231.934	165	231.445	357
232.422	223	231.934	345
232.91	183	232.422	399
233.398	181	232.91	332
233.887	180	233.398	344
234.375	220	233.887	370
234.863	173	234.375	351
235.352	187	234.863	378
235.84	190	235.352	373
236.328	197	235.84	359
236.816	184	236.328	394
237.305	191	236.816	354
237.793	186	237.305	350
238.281	197	237.793	363
238.77	175	238.281	381
239.258	195	238.77	318
239.746	209	239.258	403
240.234	189	239.746	316
240.723	175	240.234	348
241.211	204	240.723	340
241.699	179	241.211	386
242.188	161	241.699	380
242.676	176	242.188	355
243.164	184	242.676	345
243.652	170	243.164	370
244.141	192	243.652	355
244.629	167	244.141	358
245.117	174	244.629	364
245.605	203	245.117	362
246.094	175	245.605	350
246.582	172	246.094	381
247.07	159	246.582	379
247.559	180	247.07	354
248.047	161	247.559	363
248.535	184	248.047	367
249.023	186	248.535	361
249.512	187	249.023	366
250	186	249.512	363
250.488	172	250	324
250.977	191	250.488	344
251.465	187	250.977	335
251.953	159	251.465	356
252.441	148	251.953	349
252.93	151	252.441	319
253.418	170	252.93	353
253.906	184	253.418	343
254.395	158	253.906	369
254.883	181	254.395	352
255.371	165	254.883	345
255.859	159	255.371	373
256.348	160	255.859	320
256.836	160	256.348	310
257.324	171	256.836	335
257.812	165	257.324	337
258.301	192	257.812	348
258.789	167	258.301	347
259.277	152	258.789	317
259.766	166	259.277	346
260.254	157	259.766	343
260.742	173	260.254	327
261.23	163	260.742	339
261.719	164	261.23	307
262.207	165	261.719	342
262.695	170	262.207	354
263.184	154	262.695	325
263.672	161	263.184	345
264.16	175	263.672	317
264.648	157	264.16	374
265.137	137	264.648	338
265.625	151	265.137	326
266.113	177	265.625	328
266.602	176	266.113	331
267.09	161	266.602	288
267.578	154	267.09	356
268.066	171	267.578	299
268.555	151	268.066	331
269.043	150	268.555	323
269.531	161	269.043	338
270.02	158	269.531	310
270.508	162	270.02	291
270.996	154	270.508	295
271.484	157	270.996	340
271.973	151	271.484	334
272.461	152	271.973	308
272.949	139	272.461	339
273.438	157	272.949	312
273.926	161	273.438	325
274.414	152	273.926	344
274.902	136	274.414	331
275.391	169	274.902	335
275.879	133	275.391	332
276.367	144	275.879	323
276.855	153	276.367	308
277.344	134	276.855	299
277.832	144	277.344	307
278.32	162	277.832	298
278.809	152	278.32	331
279.297	160	278.809	293
279.785	183	279.297	341
280.273	141	279.785	313
280.762	154	280.273	290
281.25	138	280.762	321
281.738	133	281.25	329
282.227	152	281.738	313
282.715	123	282.227	322
283.203	130	282.715	312
283.691	128	283.203	321
284.18	133	283.691	297
284.668	115	284.18	302
285.156	133	284.668	331
285.645	165	285.156	339
286.133	132	285.645	322
286.621	125	286.133	311
287.109	136	286.621	307
287.598	156	287.109	322
288.086	119	287.598	303
288.574	131	288.086	305
289.062	143	288.574	321
289.551	142	289.062	327
290.039	133	289.551	277
290.527	157	290.039	280
291.016	127	290.527	287
291.504	125	291.016	292
291.992	130	291.504	294
292.48	158	291.992	304
292.969	141	292.48	298
293.457	110	292.969	306
293.945	151	293.457	297
294.434	150	293.945	286
294.922	145	294.434	301
295.41	141	294.922	336
295.898	131	295.41	308
296.387	138	295.898	295
296.875	131	296.387	300
297.363	123	296.875	281
297.852	126	297.363	339
298.34	115	297.852	278
298.828	138	298.34	294
299.316	127	298.828	338
299.805	140	299.316	286
300.293	118	299.805	312
300.781	142	300.293	274
301.27	141	300.781	296
301.758	163	301.27	307
302.246	135	301.758	273
302.734	149	302.246	280
303.223	132	302.734	270
303.711	139	303.223	294
304.199	139	303.711	288
304.688	123	304.199	305
305.176	129	304.688	290
305.664	122	305.176	252
306.152	150	305.664	302
306.641	135	306.152	244
307.129	125	306.641	298
307.617	122	307.129	290
308.105	119	307.617	310
308.594	122	308.105	277
309.082	122	308.594	316
309.57	125	309.082	286
310.059	139	309.57	266
310.547	115	310.059	250
311.035	148	310.547	261
311.523	118	311.035	304
312.012	132	311.523	258
312.5	106	312.012	296
312.988	112	312.5	305
313.477	112	312.988	256
313.965	113	313.477	292
314.453	121	313.965	296
314.941	147	314.453	280
315.43	121	314.941	294
315.918	114	315.43	280
316.406	146	315.918	296
316.895	110	316.406	269
317.383	116	316.895	276
317.871	124	317.383	274
318.359	116	317.871	302
318.848	135	318.359	280
319.336	111	318.848	286
319.824	128	319.336	261
320.312	144	319.824	267
320.801	119	320.312	261
321.289	117	320.801	282
321.777	122	321.289	272
322.266	106	321.777	270
322.754	124	322.266	268
323.242	107	322.754	299
323.73	139	323.242	257
324.219	116	323.73	282
324.707	125	324.219	289
325.195	118	324.707	273
325.684	124	325.195	243
326.172	124	325.684	290
326.66	127	326.172	289
327.148	122	326.66	267
327.637	120	327.148	283
328.125	136	327.637	296
328.613	110	328.125	258
329.102	114	328.613	263
329.59	118	329.102	272
330.078	134	329.59	294
330.566	109	330.078	259
331.055	115	330.566	263
331.543	109	331.055	285
332.031	112	331.543	271
332.52	120	332.031	284
333.008	109	332.52	282
333.496	115	333.008	291
333.984	127	333.496	278
334.473	98	333.984	250
334.961	96	334.473	287
335.449	119	334.961	279
335.938	98	335.449	247
336.426	106	335.938	256
336.914	101	336.426	223
337.402	101	336.914	276
337.891	111	337.402	283
338.379	100	337.891	265
338.867	97	338.379	241
339.355	122	338.867	233
339.844	106	339.355	241
340.332	123	339.844	258
340.82	105	340.332	296
341.309	110	340.82	241
341.797	122	341.309	253
342.285	109	341.797	253
342.773	98	342.285	282
343.262	107	342.773	245
343.75	115	343.262	264
344.238	93	343.75	259
344.727	108	344.238	230
345.215	113	344.727	241
345.703	110	345.215	254
346.191	98	345.703	260
346.68	111	346.191	225
347.168	110	346.68	222
347.656	107	347.168	265
348.145	133	347.656	268
348.633	122	348.145	261
349.121	97	348.633	256
349.609	91	349.121	230
350.098	93	349.609	268
350.586	109	350.098	238
351.074	96	350.586	264
351.562	99	351.074	251
352.051	106	351.562	239
352.539	120	352.051	257
353.027	86	352.539	265
353.516	108	353.027	256
354.004	98	353.516	241
354.492	90	354.004	273
354.98	106	354.492	254
355.469	110	354.98	231
355.957	104	355.469	246
356.445	92	355.957	217
356.934	109	356.445	234
357.422	89	356.934	230
357.91	95	357.422	263
358.398	87	357.91	237
358.887	107	358.398	226
359.375	100	358.887	262
359.863	85	359.375	243
360.352	114	359.863	245
360.84	91	360.352	235
361.328	100	360.84	269
361.816	87	361.328	272
362.305	94	361.816	229
362.793	83	362.305	244
363.281	119	362.793	253
363.77	115	363.281	235
364.258	92	363.77	231
364.746	89	364.258	243
365.234	96	364.746	250
365.723	108	365.234	238
366.211	88	365.723	239
366.699	113	366.211	254
367.188	92	366.699	252
367.676	97	367.188	227
368.164	92	367.676	220
368.652	108	368.164	226
369.141	95	368.652	240
369.629	84	369.141	249
370.117	90	369.629	242
370.605	105	370.117	240
371.094	98	370.605	220
371.582	79	371.094	231
372.07	101	371.582	212
372.559	91	372.07	234
373.047	94	372.559	248
373.535	94	373.047	261
374.023	88	373.535	226
374.512	79	374.023	245
375	101	374.512	234
375.488	90	375	215
375.977	111	375.488	248
376.465	96	375.977	239
376.953	80	376.465	246
377.441	96	376.953	243
377.93	101	377.441	236
378.418	84	377.93	225
378.906	88	378.418	210
379.395	77	378.906	228
379.883	82	379.395	237
380.371	98	379.883	248
380.859	89	380.371	216
381.348	80	380.859	194
381.836	78	381.348	267
382.324	83	381.836	228
382.812	80	382.324	231
383.301	82	382.812	225
383.789	106	383.301	241
384.277	90	383.789	238
384.766	85	384.277	194
385.254	91	384.766	197
385.742	84	385.254	236
386.23	87	385.742	201
386.719	86	386.23	189
387.207	83	386.719	238
387.695	92	387.207	210
388.184	73	387.695	210
388.672	88	388.184	218
389.16	69	388.672	233
389.648	92	389.16	239
390.137	82	389.648	243
390.625	85	390.137	239
391.113	60	390.625	194
391.602	76	391.113	225
392.09	100	391.602	208
392.578	91	392.09	216
393.066	91	392.578	250
393.555	69	393.066	209
394.043	80	393.555	206
394.531	87	394.043	244
395.02	82	394.531	231
395.508	75	395.02	234
395.996	94	395.508	237
396.484	107	395.996	262
396.973	89	396.484	231
397.461	99	396.973	208
397.949	85	397.461	212
398.438	76	397.949	217
398.926	77	398.438	234
399.414	81	398.926	213
399.902	94	399.414	189
400.391	69	399.902	224
400.879	79	400.391	214
401.367	85	400.879	196
401.855	84	401.367	235
402.344	70	401.855	238
402.832	80	402.344	226
403.32	86	402.832	213
403.809	61	403.32	212
404.297	85	403.809	220
404.785	85	404.297	202
405.273	95	404.785	195
405.762	67	405.273	195
406.25	83	405.762	206
406.738	96	406.25	207
407.227	81	406.738	190
407.715	80	407.227	209
408.203	74	407.715	189
408.691	72	408.203	200
409.18	73	408.691	203
409.668	85	409.18	226
410.156	86	409.668	208
410.645	62	410.156	215
411.133	81	410.645	197
411.621	76	411.133	238
412.109	63	411.621	215
412.598	87	412.109	212
413.086	72	412.598	199
413.574	80	413.086	210
414.062	63	413.574	202
414.551	88	414.062	209
415.039	73	414.551	196
415.527	65	415.039	194
416.016	83	415.527	224
416.504	82	416.016	209
416.992	80	416.504	211
417.48	77	416.992	210
417.969	80	417.48	210
418.457	75	417.969	197
418.945	73	418.457	215
419.434	86	418.945	206
419.922	87	419.434	207
420.41	85	419.922	190
420.898	90	420.41	200
421.387	71	420.898	210
421.875	79	421.387	229
422.363	79	421.875	196
422.852	80	422.363	212
423.34	84	422.852	185
423.828	88	423.34	210
424.316	72	423.828	208
424.805	72	424.316	186
425.293	81	424.805	185
425.781	82	425.293	191
426.27	79	425.781	224
426.758	77	426.27	199
427.246	70	426.758	222
427.734	76	427.246	186
428.223	64	427.734	210
428.711	66	428.223	193
429.199	58	428.711	193
429.688	74	429.199	201
430.176	78	429.688	176
430.664	69	430.176	202
431.152	71	430.664	222
431.641	75	431.152	176
432.129	63	431.641	192
432.617	71	432.129	198
433.105	73	432.617	202
433.594	62	433.105	176
434.082	62	433.594	206
434.57	59	434.082	191
435.059	75	434.57	178
435.547	52	435.059	185
436.035	61	435.547	208
436.523	77	436.035	199
437.012	64	436.523	181
437.5	60	437.012	188
437.988	87	437.5	186
438.477	65	437.988	197
438.965	74	438.477	198
439.453	66	438.965	198
439.941	69	439.453	193
440.43	49	439.941	229
440.918	61	440.43	185
441.406	70	440.918	187
441.895	67	441.406	204
442.383	65	441.895	191
442.871	71	442.383	200
443.359	61	442.871	173
443.848	66	443.359	189
444.336	67	443.848	184
444.824	67	444.336	185
445.312	68	444.824	191
445.801	71	445.312	178
446.289	72	445.801	189
446.777	64	446.289	166
447.266	66	446.777	185
447.754	50	447.266	174
448.242	64	447.754	192
448.73	68	448.242	198
449.219	59	448.73	195
449.707	63	449.219	193
450.195	87	449.707	180
450.684	58	450.195	175
451.172	59	450.684	187
451.66	77	451.172	151
452.148	66	451.66	200
452.637	68	452.148	176
453.125	60	452.637	177
453.613	70	453.125	174
454.102	60	453.613	204
454.59	55	454.102	186
455.078	69	454.59	191
455.566	55	455.078	187
456.055	63	455.566	188
456.543	64	456.055	186
457.031	69	456.543	180
457.52	47	457.031	171
458.008	50	457.52	186
458.496	74	458.008	176
458.984	72	458.496	159
459.473	63	458.984	178
459.961	52	459.473	191
460.449	55	459.961	216
460.938	62	460.449	190
461.426	76	460.938	189
461.914	82	461.426	184
462.402	56	461.914	186
462.891	49	462.402	190
463.379	58	462.891	186
463.867	56	463.379	184
464.355	55	463.867	173
464.844	55	464.355	201
465.332	59	464.844	199
465.82	56	465.332	188
466.309	75	465.82	186
466.797	56	466.309	172
467.285	61	466.797	162
467.773	59	467.285	183
468.262	47	467.773	177
468.75	67	468.262	191
469.238	52	468.75	170
469.727	69	469.238	145
470.215	61	469.727	165
470.703	63	470.215	184
471.191	70	470.703	163
471.68	67	471.191	167
472.168	60	471.68	183
472.656	49	472.168	169
473.145	38	472.656	169
473.633	58	473.145	187
474.121	65	473.633	167
474.609	61	474.121	178
475.098	48	474.609	180
475.586	57	475.098	164
476.074	63	475.586	173
476.562	64	476.074	168
477.051	57	476.562	175
477.539	57	477.051	157
478.027	63	477.539	167
478.516	60	478.027	147
479.004	65	478.516	174
479.492	62	479.004	155
479.98	46	479.492	149
480.469	57	479.98	159
480.957	69	480.469	166
481.445	57	480.957	172
481.934	57	481.445	147
482.422	51	481.934	179
482.91	55	482.422	186
483.398	70	482.91	152
483.887	57	483.398	185
484.375	65	483.887	184
484.863	65	484.375	159
485.352	47	484.863	166
485.84	47	485.352	175
486.328	43	485.84	166
486.816	54	486.328	186
487.305	61	486.816	161
487.793	66	487.305	162
488.281	47	487.793	155
488.77	64	488.281	175
489.258	59	488.77	195
489.746	54	489.258	148
490.234	50	489.746	160
490.723	62	490.234	156
491.211	50	490.723	167
491.699	47	491.211	165
492.188	76	491.699	148
492.676	58	492.188	175
493.164	65	492.676	166
493.652	45	493.164	149
494.141	55	493.652	151
494.629	54	494.141	138
495.117	51	494.629	183
495.605	52	495.117	179
496.094	52	495.605	176
496.582	53	496.094	140
497.07	53	496.582	162
497.559	51	497.07	185
498.047	55	497.559	159
498.535	41	498.047	171
499.023	41	498.535	165
499.512	55	499.023	166
500	44	499.512	148
500.488	48	500	179
500.977	46	500.488	139
501.465	50	500.977	144
501.953	62	501.465	174
502.441	50	501.953	139
502.93	57	502.441	139
503.418	58	502.93	150
503.906	54	503.418	125
504.395	47	503.906	152
504.883	44	504.395	155
505.371	54	504.883	168
505.859	54	505.371	134
506.348	56	505.859	146
506.836	50	506.348	155
507.324	51	506.836	158
507.812	42	507.324	141
508.301	49	507.812	202
508.789	54	508.301	140
509.277	50	508.789	160
509.766	51	509.277	164
510.254	63	509.766	176
510.742	54	510.254	136
511.23	45	510.742	150
511.719	52	511.23	158
512.207	58	511.719	147
512.695	54	512.207	159
513.184	55	512.695	147
513.672	53	513.184	141
514.16	54	513.672	142
514.648	48	514.16	161
515.137	48	514.648	155
515.625	46	515.137	148
516.113	49	515.625	153
516.602	56	516.113	149
517.09	44	516.602	155
517.578	56	517.09	188
518.066	55	517.578	140
518.555	48	518.066	145
519.043	43	518.555	146
519.531	57	519.043	151
520.02	52	519.531	149
520.508	48	520.02	134
520.996	51	520.508	142
521.484	58	520.996	166
521.973	53	521.484	160
522.461	49	521.973	168
522.949	54	522.461	157
523.438	49	522.949	146
523.926	38	523.438	135
524.414	49	523.926	157
524.902	47	524.414	157
525.391	46	524.902	147
525.879	44	525.391	141
526.367	43	525.879	151
526.855	55	526.367	141
527.344	49	526.855	148
527.832	45	527.344	123
528.32	43	527.832	139
528.809	54	528.32	166
529.297	50	528.809	173
529.785	39	529.297	135
530.273	42	529.785	141
530.762	62	530.273	110
531.25	36	530.762	151
531.738	45	531.25	132
532.227	41	531.738	140
532.715	45	532.227	140
533.203	46	532.715	156
533.691	39	533.203	131
534.18	51	533.691	153
534.668	50	534.18	136
535.156	45	534.668	143
535.645	39	535.156	158
536.133	44	535.645	137
536.621	38	536.133	131
537.109	50	536.621	135
537.598	43	537.109	158
538.086	39	537.598	160
538.574	48	538.086	159
539.062	44	538.574	151
539.551	61	539.062	136
540.039	47	539.551	152
540.527	50	540.039	133
541.016	43	540.527	136
541.504	50	541.016	147
541.992	38	541.504	133
542.48	50	541.992	143
542.969	41	542.48	141
543.457	42	542.969	126
543.945	54	543.457	145
544.434	57	543.945	113
544.922	55	544.434	146
545.41	36	544.922	156
545.898	48	545.41	147
546.387	57	545.898	131
546.875	51	546.387	135
547.363	36	546.875	143
547.852	49	547.363	148
548.34	40	547.852	146
548.828	39	548.34	163
549.316	38	548.828	147
549.805	36	549.316	130
550.293	50	549.805	132
550.781	35	550.293	144
551.27	50	550.781	152
551.758	37	551.27	142
552.246	36	551.758	115
552.734	40	552.246	137
553.223	50	552.734	116
553.711	38	553.223	134
554.199	44	553.711	146
554.688	41	554.199	166
555.176	55	554.688	114
555.664	45	555.176	154
556.152	44	555.664	124
556.641	53	556.152	142
557.129	38	556.641	118
557.617	42	557.129	140
558.105	40	557.617	158
558.594	47	558.105	121
559.082	51	558.594	138
559.57	43	559.082	115
560.059	40	559.57	108
560.547	42	560.059	128
561.035	39	560.547	119
561.523	45	561.035	119
562.012	44	561.523	148
562.5	45	562.012	126
562.988	39	562.5	164
563.477	24	562.988	119
563.965	39	563.477	142
564.453	44	563.965	111
564.941	50	564.453	140
565.43	41	564.941	132
565.918	48	565.43	153
566.406	31	565.918	130
566.895	52	566.406	105
567.383	45	566.895	123
567.871	41	567.383	141
568.359	38	567.871	141
568.848	46	568.359	143
569.336	49	568.848	138
569.824	26	569.336	112
570.312	56	569.824	130
570.801	35	570.312	113
571.289	32	570.801	131
571.777	31	571.289	124
572.266	39	571.777	125
572.754	37	572.266	120
573.242	48	572.754	116
573.73	48	573.242	126
574.219	43	573.73	118
574.707	40	574.219	145
575.195	29	574.707	118
575.684	48	575.195	131
576.172	46	575.684	125
576.66	32	576.172	116
577.148	42	576.66	135
577.637	53	577.148	134
578.125	38	577.637	126
578.613	37	578.125	124
579.102	41	578.613	117
579.59	38	579.102	116
580.078	30	579.59	120
580.566	40	580.078	119
581.055	46	580.566	116
581.543	37	581.055	109
582.031	38	581.543	111
582.52	52	582.031	114
583.008	32	582.52	123
583.496	40	583.008	126
583.984	41	583.496	110
584.473	38	583.984	130
584.961	41	584.473	141
585.449	35	584.961	117
585.938	44	585.449	131
586.426	36	585.938	114
586.914	47	586.426	117
587.402	32	586.914	122
587.891	26	587.402	125
588.379	29	587.891	117
588.867	25	588.379	120
589.355	25	588.867	119
589.844	28	589.355	113
590.332	43	589.844	122
590.82	31	590.332	125
591.309	32	590.82	134
591.797	22	591.309	112
592.285	49	591.797	101
592.773	37	592.285	114
593.262	27	592.773	107
593.75	46	593.262	117
594.238	42	593.75	130
594.727	35	594.238	122
595.215	29	594.727	121
595.703	43	595.215	122
596.191	34	595.703	135
596.68	27	596.191	130
597.168	35	596.68	99
597.656	34	597.168	125
598.145	31	597.656	114
598.633	37	598.145	120
599.121	31	598.633	122
599.609	33	599.121	105
600.098	28	599.609	132
600.586	30	600.098	142
601.074	46	600.586	113
601.562	37	601.074	104
602.051	47	601.562	107
602.539	34	602.051	111
603.027	38	602.539	114
603.516	32	603.027	97
604.004	31	603.516	142
604.492	33	604.004	124
604.98	32	604.492	112
605.469	28	604.98	122
605.957	34	605.469	110
606.445	31	605.957	124
606.934	36	606.445	103
607.422	40	606.934	136
607.91	38	607.422	106
608.398	42	607.91	114
608.887	34	608.398	111
609.375	34	608.887	136
609.863	32	609.375	99
610.352	32	609.863	133
610.84	29	610.352	128
611.328	34	610.84	111
611.816	35	611.328	113
612.305	48	611.816	117
612.793	41	612.305	123
613.281	36	612.793	111
613.77	37	613.281	109
614.258	33	613.77	129
614.746	33	614.258	100
615.234	40	614.746	125
615.723	35	615.234	122
616.211	39	615.723	134
616.699	31	616.211	118
617.188	30	616.699	123
617.676	39	617.188	139
618.164	32	617.676	107
618.652	35	618.164	131
619.141	27	618.652	118
619.629	26	619.141	103
620.117	33	619.629	119
620.605	46	620.117	113
621.094	39	620.605	111
621.582	40	621.094	102
622.07	31	621.582	111
622.559	33	622.07	129
623.047	34	622.559	109
623.535	43	623.047	100
624.023	34	623.535	126
624.512	33	624.023	99
625	27	624.512	128
625.488	25	625	132
625.977	32	625.488	113
626.465	33	625.977	117
626.953	30	626.465	98
627.441	28	626.953	109
627.93	37	627.441	103
628.418	25	627.93	108
628.906	46	628.418	111
629.395	31	628.906	104
629.883	33	629.395	116
630.371	35	629.883	89
630.859	38	630.371	117
631.348	33	630.859	108
631.836	34	631.348	104
632.324	33	631.836	112
632.812	26	632.324	97
633.301	33	632.812	90
633.789	37	633.301	142
634.277	18	633.789	102
634.766	22	634.277	104
635.254	21	634.766	100
635.742	34	635.254	112
636.23	25	635.742	121
636.719	31	636.23	124
637.207	34	636.719	127
637.695	33	637.207	117
638.184	35	637.695	111
638.672	32	638.184	123
639.16	32	638.672	119
639.648	24	639.16	100
640.137	36	639.648	101
640.625	33	640.137	103
641.113	29	640.625	98
641.602	38	641.113	106
642.09	25	641.602	106
642.578	43	642.09	88
643.066	32	642.578	93
643.555	28	643.066	92
644.043	30	643.555	95
644.531	32	644.043	118
645.02	28	644.531	100
645.508	27	645.02	97
645.996	24	645.508	101
646.484	27	645.996	89
646.973	23	646.484	114
647.461	37	646.973	114
647.949	35	647.461	105
648.438	26	647.949	104
648.926	29	648.438	97
649.414	26	648.926	97
649.902	31	649.414	100
650.391	31	649.902	107
650.879	35	650.391	102
651.367	41	650.879	94
651.855	26	651.367	116
652.344	34	651.855	110
652.832	28	652.344	125
653.32	20	652.832	104
653.809	50	653.32	98
654.297	35	653.809	98
654.785	38	654.297	96
655.273	26	654.785	101
655.762	40	655.273	85
656.25	37	655.762	100
656.738	27	656.25	105
657.227	35	656.738	117
657.715	37	657.227	109
658.203	32	657.715	103
658.691	27	658.203	95
659.18	19	658.691	84
659.668	25	659.18	93
660.156	17	659.668	103
660.645	30	660.156	84
661.133	26	660.645	88
661.621	38	661.133	113
662.109	23	661.621	88
662.598	11	662.109	99
663.086	23	662.598	117
663.574	29	663.086	111
664.062	26	663.574	108
664.551	31	664.062	87
665.039	33	664.551	98
665.527	20	665.039	114
666.016	26	665.527	87
666.504	19	666.016	93
666.992	30	666.504	95
667.48	26	666.992	96
667.969	23	667.48	109
668.457	23	667.969	87
668.945	27	668.457	90
669.434	36	668.945	91
669.922	23	669.434	100
670.41	22	669.922	102
670.898	26	670.41	105
671.387	22	670.898	101
671.875	19	671.387	91
672.363	23	671.875	101
672.852	29	672.363	90
673.34	26	672.852	109
673.828	33	673.34	83
674.316	26	673.828	92
674.805	29	674.316	121
675.293	29	674.805	95
675.781	25	675.293	111
676.27	29	675.781	80
676.758	19	676.27	95
677.246	25	676.758	100
677.734	30	677.246	113
678.223	33	677.734	96
678.711	26	678.223	78
679.199	31	678.711	83
679.688	28	679.199	91
680.176	26	679.688	91
680.664	24	680.176	105
681.152	26	680.664	64
681.641	29	681.152	102
682.129	23	681.641	116
682.617	27	682.129	86
683.105	25	682.617	90
683.594	32	683.105	108
684.082	21	683.594	76
684.57	29	684.082	90
685.059	33	684.57	100
685.547	22	685.059	93
686.035	17	685.547	86
686.523	36	686.035	89
687.012	25	686.523	81
687.5	22	687.012	82
687.988	27	687.5	92
688.477	28	687.988	102
688.965	25	688.477	100
689.453	22	688.965	94
689.941	21	689.453	94
690.43	30	689.941	84
690.918	15	690.43	78
691.406	32	690.918	104
691.895	23	691.406	94
692.383	27	691.895	92
692.871	26	692.383	85
693.359	24	692.871	87
693.848	26	693.359	101
694.336	22	693.848	89
694.824	41	694.336	90
695.312	24	694.824	109
695.801	26	695.312	77
696.289	22	695.801	83
696.777	33	696.289	99
697.266	20	696.777	87
697.754	36	697.266	93
698.242	40	697.754	92
698.73	32	698.242	88
699.219	37	698.73	89
699.707	29	699.219	96
700.195	29	699.707	88
700.684	21	700.195	86
701.172	24	700.684	79
701.66	27	701.172	98
702.148	20	701.66	98
702.637	21	702.148	82
703.125	22	702.637	81
703.613	27	703.125	92
704.102	31	703.613	85
704.59	24	704.102	84
705.078	26	704.59	83
705.566	23	705.078	90
706.055	33	705.566	73
706.543	26	706.055	99
707.031	21	706.543	99
707.52	18	707.031	75
708.008	19	707.52	70
708.496	24	708.008	71
708.984	18	708.496	106
709.473	27	708.984	95
709.961	27	709.473	99
710.449	21	709.961	79
710.938	30	710.449	88
711.426	19	710.938	85
711.914	21	711.426	99
712.402	19	711.914	99
712.891	24	712.402	85
713.379	30	712.891	85
713.867	22	713.379	96
714.355	28	713.867	85
714.844	21	714.355	89
715.332	20	714.844	89
715.82	25	715.332	78
716.309	22	715.82	76
716.797	22	716.309	82
717.285	24	716.797	81
717.773	23	717.285	83
718.262	16	717.773	98
718.75	32	718.262	108
719.238	19	718.75	84
719.727	20	719.238	92
720.215	23	719.727	69
720.703	25	720.215	76
721.191	29	720.703	75
721.68	31	721.191	75
722.168	24	721.68	89
722.656	23	722.168	94
723.145	27	722.656	68
723.633	25	723.145	82
724.121	27	723.633	77
724.609	26	724.121	81
725.098	19	724.609	80
725.586	18	725.098	74
726.074	29	725.586	91
726.562	32	726.074	88
727.051	26	726.562	84
727.539	25	727.051	93
728.027	24	727.539	75
728.516	18	728.027	88
729.004	21	728.516	93
729.492	16	729.004	75
729.98	25	729.492	88
730.469	28	729.98	85
730.957	25	730.469	74
731.445	27	730.957	71
731.934	31	731.445	84
732.422	24	731.934	97
732.91	17	732.422	72
733.398	27	732.91	87
733.887	18	733.398	74
734.375	30	733.887	84
734.863	24	734.375	83
735.352	23	734.863	91
735.84	15	735.352	84
736.328	23	735.84	91
736.816	15	736.328	68
737.305	18	736.816	82
737.793	24	737.305	84
738.281	18	737.793	81
738.77	27	738.281	79
739.258	17	738.77	84
739.746	24	739.258	82
740.234	17	739.746	89
740.723	28	740.234	63
741.211	17	740.723	83
741.699	22	741.211	85
742.188	23	741.699	67
742.676	12	742.188	79
743.164	18	742.676	76
743.652	19	743.164	83
744.141	21	743.652	75
744.629	23	744.141	83
745.117	23	744.629	65
745.605	21	745.117	86
746.094	24	745.605	84
746.582	21	746.094	73
747.07	25	746.582	73
747.559	23	747.07	67
748.047	18	747.559	80
748.535	16	748.047	73
749.023	21	748.535	72
749.512	32	749.023	73
750	34	749.512	73
750.488	21	750	75
750.977	22	750.488	90
751.465	28	750.977	81
751.953	20	751.465	79
752.441	22	751.953	67
752.93	28	752.441	78
753.418	26	752.93	71
753.906	25	753.418	69
754.395	17	753.906	83
754.883	19	754.395	66
755.371	21	754.883	77
755.859	28	755.371	72
756.348	22	755.859	75
756.836	19	756.348	81
757.324	22	756.836	81
757.812	22	757.324	81
758.301	18	757.812	77
758.789	24	758.301	77
759.277	26	758.789	85
759.766	16	759.277	78
760.254	20	759.766	68
760.742	16	760.254	76
761.23	22	760.742	81
761.719	22	761.23	80
762.207	22	761.719	71
762.695	26	762.207	74
763.184	24	762.695	89
763.672	20	763.184	77
764.16	8	763.672	68
764.648	18	764.16	55
765.137	25	764.648	75
765.625	17	765.137	77
766.113	26	765.625	85
766.602	27	766.113	80
767.09	20	766.602	65
767.578	24	767.09	75
768.066	22	767.578	73
768.555	16	768.066	76
769.043	21	768.555	84
769.531	30	769.043	80
770.02	18	769.531	85
770.508	19	770.02	75
770.996	20	770.508	71
771.484	15	770.996	89
771.973	23	771.484	76
772.461	17	771.973	82
772.949	19	772.461	64
773.438	21	772.949	57
773.926	19	773.438	74
774.414	24	773.926	74
774.902	19	774.414	55
775.391	20	774.902	74
775.879	20	775.391	77
776.367	17	775.879	79
776.855	16	776.367	73
777.344	19	776.855	76
777.832	14	777.344	78
778.32	28	777.832	86
778.809	13	778.32	67
779.297	19	778.809	81
779.785	15	779.297	69
780.273	16	779.785	75
780.762	19	780.273	59
781.25	28	780.762	79
781.738	24	781.25	67
782.227	14	781.738	90
782.715	17	782.227	75
783.203	21	782.715	78
783.691	23	783.203	77
784.18	16	783.691	61
784.668	19	784.18	55
785.156	19	784.668	59
785.645	9	785.156	75
786.133	22	785.645	68
786.621	16	786.133	60
787.109	20	786.621	76
787.598	16	787.109	66
788.086	17	787.598	79
788.574	15	788.086	72
789.062	15	788.574	84
789.551	17	789.062	61
790.039	17	789.551	65
790.527	20	790.039	80
791.016	22	790.527	70
791.504	15	791.016	61
791.992	20	791.504	59
792.48	18	791.992	79
792.969	18	792.48	73
793.457	19	792.969	61
793.945	23	793.457	66
794.434	21	793.945	55
794.922	25	794.434	60
795.41	17	794.922	70
795.898	22	795.41	54
796.387	16	795.898	58
796.875	23	796.387	66
797.363	17	796.875	62
797.852	20	797.363	65
798.34	19	797.852	70
798.828	22	798.34	66
799.316	17	798.828	61
799.805	15	799.316	73
800.293	17	799.805	64
800.781	20	800.293	60
801.27	22	800.781	55
801.758	10	801.27	63
802.246	13	801.758	58
802.734	24	802.246	64
803.223	15	802.734	70
803.711	21	803.223	58
804.199	14	803.711	66
804.688	23	804.199	62
805.176	15	804.688	67
805.664	20	805.176	77
806.152	17	805.664	65
806.641	22	806.152	62
807.129	19	806.641	76
807.617	19	807.129	70
808.105	20	807.617	77
808.594	19	808.105	75
809.082	17	808.594	48
809.57	17	809.082	72
810.059	16	809.57	73
810.547	21	810.059	70
811.035	12	810.547	63
811.523	18	811.035	53
812.012	19	811.523	56
812.5	18	812.012	73
812.988	22	812.5	73
813.477	16	812.988	59
813.965	21	813.477	49
814.453	15	813.965	57
814.941	17	814.453	55
815.43	13	814.941	68
815.918	22	815.43	60
816.406	10	815.918	53
816.895	9	816.406	85
817.383	19	816.895	69
817.871	15	817.383	62
818.359	21	817.871	63
818.848	12	818.359	66
819.336	14	818.848	64
819.824	17	819.336	68
820.312	14	819.824	83
820.801	25	820.312	61
821.289	21	820.801	54
821.777	23	821.289	65
822.266	14	821.777	52
822.754	17	822.266	54
823.242	9	822.754	58
823.73	14	823.242	72
824.219	17	823.73	63
824.707	22	824.219	52
825.195	9	824.707	56
825.684	13	825.195	48
826.172	16	825.684	61
826.66	14	826.172	58
827.148	14	826.66	65
827.637	8	827.148	46
828.125	14	827.637	80
828.613	11	828.125	63
829.102	15	828.613	44
829.59	14	829.102	68
830.078	17	829.59	72
830.566	14	830.078	63
831.055	15	830.566	57
831.543	15	831.055	62
832.031	15	831.543	46
832.52	13	832.031	69
833.008	19	832.52	57
833.496	19	833.008	57
833.984	16	833.496	59
834.473	17	833.984	70
834.961	21	834.473	53
835.449	16	834.961	63
835.938	22	835.449	73
836.426	23	835.938	63
836.914	18	836.426	59
837.402	14	836.914	59
837.891	10	837.402	43
838.379	12	837.891	58
838.867	24	838.379	67
839.355	16	838.867	42
839.844	16	839.355	56
840.332	15	839.844	64
840.82	16	840.332	71
841.309	18	840.82	65
841.797	18	841.309	62
842.285	21	841.797	45
842.773	20	842.285	60
843.262	12	842.773	65
843.75	13	843.262	66
844.238	18	843.75	56
844.727	21	844.238	48
845.215	17	844.727	64
845.703	12	845.215	63
846.191	11	845.703	81
846.68	20	846.191	63
847.168	12	846.68	54
847.656	13	847.168	54
848.145	21	847.656	46
848.633	19	848.145	66
849.121	18	848.633	55
849.609	21	849.121	58
850.098	16	849.609	74
850.586	15	850.098	60
851.074	7	850.586	50
851.562	12	851.074	57
852.051	15	851.562	43
852.539	13	852.051	58
853.027	14	852.539	54
853.516	14	853.027	51
854.004	14	853.516	63
854.492	19	854.004	64
854.98	15	854.492	52
855.469	11	854.98	73
855.957	18	855.469	70
856.445	9	855.957	69
856.934	12	856.445	47
857.422	16	856.934	56
857.91	18	857.422	45
858.398	11	857.91	60
858.887	18	858.398	56
859.375	16	858.887	67
859.863	12	859.375	44
860.352	19	859.863	47
860.84	18	860.352	50
861.328	17	860.84	62
861.816	28	861.328	51
862.305	9	861.816	58
862.793	15	862.305	45
863.281	12	862.793	48
863.77	16	863.281	51
864.258	13	863.77	54
864.746	9	864.258	74
865.234	20	864.746	50
865.723	12	865.234	53
866.211	15	865.723	45
866.699	13	866.211	48
867.188	13	866.699	50
867.676	26	867.188	51
868.164	13	867.676	55
868.652	16	868.164	45
869.141	12	868.652	56
869.629	15	869.141	55
870.117	16	869.629	57
870.605	17	870.117	66
871.094	8	870.605	47
871.582	16	871.094	70
872.07	17	871.582	48
872.559	17	872.07	61
873.047	10	872.559	46
873.535	10	873.047	51
874.023	19	873.535	47
874.512	18	874.023	54
875	10	874.512	50
875.488	8	875	53
875.977	19	875.488	60
876.465	9	875.977	39
876.953	19	876.465	57
877.441	14	876.953	53
877.93	24	877.441	63
878.418	19	877.93	39
878.906	11	878.418	55
879.395	18	878.906	57
879.883	13	879.395	47
880.371	8	879.883	62
880.859	17	880.371	49
881.348	14	880.859	60
881.836	14	881.348	52
882.324	22	881.836	53
882.812	16	882.324	45
883.301	8	882.812	52
883.789	13	883.301	53
884.277	13	883.789	64
884.766	20	884.277	65
885.254	12	884.766	62
885.742	10	885.254	61
886.23	13	885.742	52
886.719	10	886.23	52
887.207	16	886.719	57
887.695	21	887.207	69
888.184	19	887.695	53
888.672	17	888.184	51
889.16	8	888.672	43
889.648	17	889.16	66
890.137	16	889.648	57
890.625	11	890.137	53
891.113	14	890.625	50
891.602	6	891.113	53
892.09	10	891.602	52
892.578	12	892.09	54
893.066	13	892.578	54
893.555	13	893.066	50
894.043	9	893.555	46
894.531	13	894.043	56
895.02	8	894.531	39
895.508	14	895.02	56
895.996	10	895.508	65
896.484	13	895.996	56
896.973	24	896.484	51
897.461	9	896.973	63
897.949	10	897.461	43
898.438	15	897.949	57
898.926	12	898.438	34
899.414	13	898.926	59
899.902	12	899.414	65
900.391	16	899.902	54
900.879	14	900.391	53
901.367	6	900.879	63
901.855	13	901.367	36
902.344	14	901.855	56
902.832	10	902.344	51
903.32	13	902.832	54
903.809	14	903.32	45
904.297	11	903.809	65
904.785	12	904.297	62
905.273	11	904.785	63
905.762	16	905.273	38
906.25	4	905.762	49
906.738	6	906.25	45
907.227	17	906.738	55
907.715	14	907.227	39
908.203	16	907.715	47
908.691	13	908.203	51
909.18	18	908.691	56
909.668	18	909.18	35
910.156	13	909.668	43
910.645	14	910.156	50
911.133	19	910.645	48
911.621	12	911.133	58
912.109	9	911.621	57
912.598	10	912.109	50
913.086	16	912.598	42
913.574	12	913.086	40
914.062	10	913.574	38
914.551	13	914.062	44
915.039	15	914.551	39
915.527	15	915.039	54
916.016	16	915.527	53
916.504	7	916.016	42
916.992	11	916.504	52
917.48	15	916.992	63
917.969	15	917.48	40
918.457	18	917.969	49
918.945	15	918.457	47
919.434	16	918.945	54
919.922	10	919.434	61
920.41	11	919.922	47
920.898	8	920.41	59
921.387	11	920.898	53
921.875	15	921.387	46
922.363	16	921.875	47
922.852	9	922.363	54
923.34	8	922.852	59
923.828	10	923.34	37
924.316	10	923.828	56
924.805	8	924.316	43
925.293	13	924.805	47
925.781	7	925.293	57
926.27	9	925.781	51
926.758	18	926.27	48
927.246	9	926.758	48
927.734	10	927.246	55
928.223	17	927.734	56
928.711	9	928.223	49
929.199	11	928.711	52
929.688	9	929.199	44
930.176	9	929.688	44
930.664	12	930.176	36
931.152	12	930.664	39
931.641	16	931.152	46
932.129	5	931.641	41
932.617	12	932.129	58
933.105	14	932.617	41
933.594	12	933.105	40
934.082	15	933.594	53
934.57	16	934.082	53
935.059	8	934.57	56
935.547	16	935.059	55
936.035	16	935.547	36
936.523	12	936.035	47
937.012	8	936.523	49
937.5	15	937.012	34
937.988	21	937.5	51
938.477	14	937.988	45
938.965	15	938.477	47
939.453	15	938.965	54
939.941	11	939.453	45
940.43	8	939.941	49
940.918	12	940.43	42
941.406	15	940.918	48
941.895	13	941.406	34
942.383	22	941.895	41
942.871	14	942.383	51
943.359	13	942.871	46
943.848	6	943.359	49
944.336	11	943.848	47
944.824	21	944.336	45
945.312	10	944.824	32
945.801	12	945.312	40
946.289	10	945.801	36
946.777	8	946.289	43
947.266	17	946.777	43
947.754	10	947.266	36
948.242	18	947.754	35
948.73	10	948.242	62
949.219	14	948.73	55
949.707	18	949.219	45
950.195	9	949.707	39
950.684	11	950.195	38
951.172	11	950.684	52
951.66	15	951.172	40
952.148	11	951.66	37
952.637	15	952.148	44
953.125	6	952.637	50
953.613	13	953.125	48
954.102	14	953.613	47
954.59	10	954.102	43
955.078	7	954.59	28
955.566	11	955.078	40
956.055	15	955.566	43
956.543	13	956.055	46
957.031	19	956.543	30
957.52	13	957.031	36
958.008	15	957.52	37
958.496	10	958.008	32
958.984	15	958.496	48
959.473	7	958.984	40
959.961	12	959.473	47
960.449	12	959.961	46
960.938	8	960.449	47
961.426	12	960.938	42
961.914	11	961.426	36
962.402	6	961.914	25
962.891	12	962.402	40
963.379	12	962.891	29
963.867	11	963.379	32
964.355	6	963.867	43
964.844	6	964.355	43
965.332	12	964.844	47
965.82	13	965.332	51
966.309	12	965.82	43
966.797	11	966.309	48
967.285	4	966.797	49
967.773	12	967.285	30
968.262	9	967.773	44
968.75	9	968.262	38
969.238	13	968.75	45
969.727	8	969.238	51
970.215	6	969.727	43
970.703	12	970.215	36
971.191	10	970.703	48
971.68	11	971.191	36
972.168	12	971.68	46
972.656	15	972.168	38
973.145	7	972.656	40
973.633	10	973.145	34
974.121	14	973.633	31
974.609	13	974.121	36
975.098	10	974.609	42
975.586	7	975.098	45
976.074	5	975.586	40
[truncated: 2,097 more rows]

## Sheet: Fig. 2g
Time (ns)	Front (PL count)	Time (ns)	Rear (PL count)
-7.37	0.01406	-2.36512	0.00915
-7.35779	0.00402	-2.35291	0.01118
-7.34559	0.01004	-2.3407	0.00711
-7.33338	0.01506	-2.3285	0.00102
-7.32117	0.00301	-2.31629	0.01321
-7.30896	0.01305	-2.30408	0
-7.29676	0.01807	-2.29187	0.02033
-7.28455	0.01305	-2.27967	0.00407
-7.27234	0.01104	-2.26746	0.01626
-7.26014	0.01406	-2.25525	0.01931
-7.24793	0.01104	-2.24305	0.01118
-7.23572	0.00703	-2.23084	0.0122
-7.22352	0.01004	-2.21863	0.00711
-7.21131	0.00904	-2.20643	0.01626
-7.1991	0.01305	-2.19422	0.00203
-7.18689	0.01004	-2.18201	0.0061
-7.17469	0.01606	-2.1698	0.0061
-7.16248	0.01305	-2.1576	0.0122
-7.15027	0.01305	-2.14539	0
-7.13807	0.01004	-2.13318	0.00407
-7.12586	0.01004	-2.12098	0.00508
-7.11365	0.01104	-2.10877	0
-7.10145	0.00703	-2.09656	0.00203
-7.08924	0.01305	-2.08436	0
-7.07703	0.00904	-2.07215	0.0061
-7.06482	0.01205	-2.05994	0.00915
-7.05262	0.01406	-2.04773	0.01016
-7.04041	0.01506	-2.03553	0.01016
-7.0282	0.01506	-2.02332	0.0061
-7.016	0.01004	-2.01111	0.01016
-7.00379	0.01305	-1.99891	0.00915
-6.99158	0.02008	-1.9867	0.00203
-6.97937	0.01205	-1.97449	0.00203
-6.96717	0.00904	-1.96229	0.0061
-6.95496	0.01004	-1.95008	0.00915
-6.94275	0.01305	-1.93787	0.00203
-6.93055	0.00904	-1.92566	0.00711
-6.91834	0.01707	-1.91346	0.0061
-6.90613	0.00904	-1.90125	0.00407
-6.89393	0.02711	-1.88904	0.00305
-6.88172	0.00803	-1.87684	0.0122
-6.86951	0.01104	-1.86463	0.00711
-6.8573	0.00703	-1.85242	0.00813
-6.8451	0.01707	-1.84021	0.01626
-6.83289	0.00703	-1.82801	0.00813
-6.82068	0.01406	-1.8158	0.00102
-6.80848	0.01104	-1.80359	0.01321
-6.79627	0.01004	-1.79139	0.00813
-6.78406	0.00904	-1.77918	0.00305
-6.77186	0.01104	-1.76697	0.00915
-6.75965	0.00803	-1.75477	0.01016
-6.74744	0.01305	-1.74256	0.01626
-6.73523	0.01205	-1.73035	0.01016
-6.72303	0.01305	-1.71814	0.00407
-6.71082	0.01004	-1.70594	0.00813
-6.69861	0.00904	-1.69373	0.00305
-6.68641	0.00703	-1.68152	0.00203
-6.6742	0.01305	-1.66932	0.00305
-6.66199	0.00904	-1.65711	0.01423
-6.64979	0.01004	-1.6449	0.00915
-6.63758	0.00703	-1.6327	0.00711
-6.62537	0.00703	-1.62049	0.01524
-6.61316	0.01406	-1.60828	0.00508
-6.60096	0.01004	-1.59607	0
-6.58875	0.01506	-1.58387	0.00508
-6.57654	0.01506	-1.57166	0.00102
-6.56434	0.01004	-1.55945	0.00915
-6.55213	0.00904	-1.54725	0.00305
-6.53992	0.01406	-1.53504	0.00915
-6.52771	0.01908	-1.52283	0.00813
-6.51551	0.00602	-1.51062	0.01626
-6.5033	0.01004	-1.49842	0
-6.49109	0.01606	-1.48621	0.00813
-6.47889	0.01908	-1.474	0.00102
-6.46668	0.01104	-1.4618	0.01524
-6.45447	0.00803	-1.44959	0.00102
-6.44227	0.01305	-1.43738	0.01016
-6.43006	0.01707	-1.42518	0.0061
-6.41785	0.01707	-1.41297	0.01626
-6.40564	0.01506	-1.40076	0.00305
-6.39344	0.01104	-1.38855	0.00102
-6.38123	0.00904	-1.37635	0.01423
-6.36902	0.01305	-1.36414	0.01118
-6.35682	0.01506	-1.35193	0.0122
-6.34461	0.00301	-1.33973	0.00915
-6.3324	0.00602	-1.32752	0.00915
-6.3202	0.01305	-1.31531	0.00915
-6.30799	0.01305	-1.30311	0.00203
-6.29578	0.01205	-1.2909	0.02033
-6.28357	0.01305	-1.27869	0.00407
-6.27137	0.00803	-1.26648	0.01016
-6.25916	0.01305	-1.25428	0.00915
-6.24695	0.01506	-1.24207	0
-6.23475	0.01004	-1.22986	0.00813
-6.22254	0.01807	-1.21766	0.00508
-6.21033	0.01807	-1.20545	0.01423
-6.19812	0.01305	-1.19324	0.00711
-6.18592	0.01004	-1.18104	0.00305
-6.17371	0.01406	-1.16883	0.01524
-6.1615	0.02008	-1.15662	0.00203
-6.1493	0.01406	-1.14441	0.02236
-6.13709	0.01707	-1.13221	0.01728
-6.12488	0.01506	-1.12	0.01728
-6.11268	0.02309	-1.10779	0.0122
-6.10047	0.01406	-1.09559	0.00711
-6.08826	0.01406	-1.08338	0.01321
-6.07605	0.02008	-1.07117	0.00813
-6.06385	0.02008	-1.05896	0.01524
-6.05164	0.00502	-1.04676	0.00203
-6.03943	0.00904	-1.03455	0.00407
-6.02723	0.01305	-1.02234	0.00102
-6.01502	0.01205	-1.01014	0
-6.00281	0.01406	-0.99793	0.00102
-5.99061	0.01606	-0.98572	0.00102
-5.9784	0.00602	-0.97352	0.01016
-5.96619	0.01205	-0.96131	0.0061
-5.95398	0.01104	-0.9491	0.00711
-5.94178	0.01606	-0.93689	0.0061
-5.92957	0.01205	-0.92469	0.0122
-5.91736	0.02108	-0.91248	0.00915
-5.90516	0.00803	-0.90027	0.0061
-5.89295	0.01305	-0.88807	0.00305
-5.88074	0.01506	-0.87586	0.01931
-5.86854	0.00803	-0.86365	0
-5.85633	0.02008	-0.85145	0.01016
-5.84412	0.01305	-0.83924	0.0061
-5.83191	0.00803	-0.82703	0.01016
-5.81971	0.00703	-0.81482	0.01118
-5.8075	0.01807	-0.80262	0.00915
-5.79529	0.01406	-0.79041	0.00915
-5.78309	0.00703	-0.7782	0.00305
-5.77088	0.00904	-0.766	0.01016
-5.75867	0.02108	-0.75379	0.01016
-5.74646	0.02209	-0.74158	0.00305
-5.73426	0.01004	-0.72937	0.00407
-5.72205	0.01305	-0.71717	0.01423
-5.70984	0.01004	-0.70496	0.00813
-5.69764	0.02108	-0.69275	0.0061
-5.68543	0.01305	-0.68055	0.00407
-5.67322	0.01506	-0.66834	0.00711
-5.66102	0.01004	-0.65613	0.01321
-5.64881	0.00803	-0.64393	0.01118
-5.6366	0.01004	-0.63172	0.01016
-5.62439	0.00904	-0.61951	0.01626
-5.61219	0.01104	-0.6073	0.00508
-5.59998	0.01707	-0.5951	0.00305
-5.58777	0.01305	-0.58289	0.01423
-5.57557	0.01305	-0.57068	0.0061
-5.56336	0.01004	-0.55848	0
-5.55115	0.00904	-0.54627	0.00407
-5.53895	0.01104	-0.53406	0.00813
-5.52674	0.01104	-0.52186	0.01016
-5.51453	0.00502	-0.50965	0.00915
-5.50232	0.01104	-0.49744	0.00711
-5.49012	0.01606	-0.48523	0.01118
-5.47791	0.01205	-0.47303	0.0061
-5.4657	0.02008	-0.46082	0.0122
-5.4535	0.00703	-0.44861	0.0061
-5.44129	0.01104	-0.43641	0.00508
-5.42908	0.00502	-0.4242	0.01829
-5.41687	0.01506	-0.41199	0.00813
-5.40467	0.01004	-0.39979	0.01524
-5.39246	0.00904	-0.38758	0.01524
-5.38025	0.01406	-0.37537	0.01118
-5.36805	0.01606	-0.36316	0.00813
-5.35584	0.00201	-0.35096	0.00711
-5.34363	0.01104	-0.33875	0.00203
-5.33143	0.01807	-0.32654	0.01118
-5.31922	0.01606	-0.31434	0.01016
-5.30701	0.01104	-0.30213	0.00711
-5.2948	0.00803	-0.28992	0.00813
-5.2826	0.01205	-0.27771	0.01016
-5.27039	0.00602	-0.26551	0
-5.25818	0.01104	-0.2533	0.00711
-5.24598	0.00904	-0.24109	0.00915
-5.23377	0.00904	-0.22889	0.00305
-5.22156	0.01305	-0.21668	0.01016
-5.20936	0.01004	-0.20447	0.01626
-5.19715	0.00703	-0.19227	0.0122
-5.18494	0.01606	-0.18006	0.01016
-5.17273	0.00803	-0.16785	0.00711
-5.16053	0.01004	-0.15564	0.00508
-5.14832	0.00803	-0.14344	0.01016
-5.13611	0.01305	-0.13123	0.0122
-5.12391	0.01807	-0.11902	0.01829
-5.1117	0.01004	-0.10682	0.00711
-5.09949	0.00502	-0.09461	0.00711
-5.08729	0.01004	-0.0824	0.01016
-5.07508	0.01305	-0.0702	0.01321
-5.06287	0.01406	-0.05799	0.00915
-5.05066	0.01205	-0.04578	0
-5.03846	0.00301	-0.03357	0.01524
-5.02625	0.02209	-0.02137	0.00915
-5.01404	0.01305	-0.00916	0.00915
-5.00184	0.00402	0.00305	0.00508
-4.98963	0.01406	0.01525	0.01016
-4.97742	0.00904	0.02746	0.02033
-4.96521	0.00602	0.03967	0.00711
-4.95301	0.01305	0.05188	0.00711
-4.9408	0.01205	0.06408	0.0061
-4.92859	0.01305	0.07629	0.01728
-4.91639	0.00803	0.0885	0.01423
-4.90418	0.00803	0.1007	0.01626
-4.89197	0.01406	0.11291	0.02337
-4.87977	0.00502	0.12512	0.0122
-4.86756	0.01104	0.13732	0.0122
-4.85535	0.01305	0.14953	0.02947
-4.84314	0.01707	0.16174	0.0122
-4.83094	0.001	0.17395	0.01728
-4.81873	0.01506	0.18615	0.03049
-4.80652	0.01606	0.19836	0.02947
-4.79432	0.01406	0.21057	0.01931
-4.78211	0.01004	0.22277	0.04675
-4.7699	0.01406	0.23498	0.0437
-4.7577	0.01506	0.24719	0.03659
-4.74549	0.01104	0.25939	0.0376
-4.73328	0.01606	0.2716	0.0498
-4.72107	0.01205	0.28381	0.03252
-4.70887	0.01004	0.29602	0.07724
-4.69666	0.01406	0.30822	0.05894
-4.68445	0.00703	0.32043	0.06911
-4.67225	0.00904	0.33264	0.06504
-4.66004	0.00402	0.34484	0.08232
-4.64783	0.01104	0.35705	0.10163
-4.63562	0.01707	0.36926	0.10772
-4.62342	0.01004	0.38146	0.1128
-4.61121	0.01305	0.39367	0.12297
-4.599	0.01807	0.40588	0.125
-4.5868	0.01606	0.41809	0.13516
-4.57459	0.00904	0.43029	0.15041
-4.56238	0.01506	0.4425	0.17988
-4.55018	0.01004	0.45471	0.17581
-4.53797	0.00602	0.46691	0.2124
-4.52576	0.00703	0.47912	0.2124
-4.51355	0.00904	0.49133	0.22967
-4.50135	0.00602	0.50354	0.22764
-4.48914	0.01205	0.51574	0.26118
-4.47693	0.01606	0.52795	0.30081
-4.46473	0.01104	0.54016	0.29065
-4.45252	0.01305	0.55236	0.30285
-4.44031	0.01305	0.56457	0.33232
-4.42811	0.01406	0.57678	0.33232
-4.4159	0.01506	0.58898	0.34756
-4.40369	0.00803	0.60119	0.3374
-4.39148	0.01807	0.6134	0.39329
-4.37928	0.01305	0.62561	0.38516
-4.36707	0.01305	0.63781	0.37398
-4.35486	0.01807	0.65002	0.41057
-4.34266	0.02008	0.66223	0.45935
-4.33045	0.01004	0.67443	0.53049
-4.31824	0.00602	0.68664	0.5061
-4.30604	0.01004	0.69885	0.51016
-4.29383	0.00904	0.71105	0.51321
-4.28162	0.00703	0.72326	0.54268
-4.26941	0.01305	0.73547	0.53049
-4.25721	0.02008	0.74768	0.56911
-4.245	0.00602	0.75988	0.56199
-4.23279	0.01004	0.77209	0.56911
-4.22059	0.00904	0.7843	0.64533
-4.20838	0.01305	0.7965	0.59248
-4.19617	0.00803	0.80871	0.58028
-4.18396	0.01104	0.82092	0.65549
-4.17176	0.02108	0.83313	0.64837
-4.15955	0.01908	0.84533	0.64736
-4.14734	0.01004	0.85754	0.65244
-4.13514	0.01305	0.86975	0.67175
-4.12293	0.01807	0.88195	0.74898
-4.11072	0.01606	0.89416	0.72663
-4.09852	0.01807	0.90637	0.7124
-4.08631	0.01205	0.91857	0.73679
-4.0741	0.01707	0.93078	0.70935
-4.06189	0.01305	0.94299	0.75407
-4.04969	0.01807	0.9552	0.77642
-4.03748	0.01707	0.9674	0.76931
-4.02527	0.00602	0.97961	0.77439
-4.01307	0.01406	0.99182	0.82317
-4.00086	0.01506	1.00402	0.8374
-3.98865	0.00904	1.01623	0.81402
-3.97645	0.01606	1.02844	0.83333
-3.96424	0.01205	1.04064	0.85976
-3.95203	0.02309	1.05285	0.8252
-3.93982	0.01205	1.06506	0.85061
-3.92762	0.01205	1.07727	0.83537
-3.91541	0.01807	1.08947	0.85061
-3.9032	0.01104	1.10168	0.83943
-3.891	0.01205	1.11389	0.83232
-3.87879	0.01104	1.12609	0.86077
-3.86658	0.00904	1.1383	0.9624
-3.85437	0.01305	1.15051	0.91159
-3.84217	0.01305	1.16271	0.89533
-3.82996	0.01305	1.17492	0.90955
-3.81775	0.01004	1.18713	0.94614
-3.80555	0.01104	1.19934	0.93089
-3.79334	0.00904	1.21154	0.9502
-3.78113	0.01205	1.22375	0.84654
-3.76893	0.01004	1.23596	0.91159
-3.75672	0.01205	1.24816	0.94614
-3.74451	0.00904	1.26037	0.95528
-3.7323	0.00703	1.27258	0.93902
-3.7201	0.01305	1.28479	0.92276
-3.70789	0.01004	1.29699	0.96037
-3.69568	0.01205	1.3092	0.94512
-3.68348	0.00301	1.32141	0.97459
-3.67127	0.01104	1.33361	0.96646
-3.65906	0.01004	1.34582	0.98272
-3.64686	0.01305	1.35803	0.91565
-3.63465	0.00602	1.37023	1
-3.62244	0.01104	1.38244	0.9563
-3.61023	0.01807	1.39465	0.90955
-3.59803	0.01104	1.40686	0.92378
-3.58582	0.02008	1.41906	0.93089
-3.57361	0.01908	1.43127	0.87195
-3.56141	0.00904	1.44348	0.87398
-3.5492	0.00904	1.45568	0.9187
-3.53699	0.00803	1.46789	0.85874
-3.52479	0.01707	1.4801	0.89533
-3.51258	0.01406	1.4923	0.85467
-3.50037	0.01205	1.50451	0.90955
-3.48816	0.01606	1.51672	0.89533
-3.47596	0.01305	1.52893	0.8313
-3.46375	0.01406	1.54113	0.86585
-3.45154	0.00904	1.55334	0.9624
-3.43934	0.00502	1.56555	0.82724
-3.42713	0.01305	1.57775	0.88415
-3.41492	0.01807	1.58996	0.80285
-3.40271	0.01104	1.60217	0.85163
-3.39051	0.01908	1.61438	0.7561
-3.3783	0.01506	1.62658	0.85874
-3.36609	0.00502	1.63879	0.77541
-3.35389	0.01004	1.651	0.85467
-3.34168	0.01004	1.6632	0.75203
-3.32947	0.01004	1.67541	0.83333
-3.31727	0.01205	1.68762	0.76524
-3.30506	0.00402	1.69982	0.77033
-3.29285	0.01104	1.71203	0.73577
-3.28064	0.01606	1.72424	0.72459
-3.26844	0.01506	1.73645	0.69207
-3.25623	0.01104	1.74865	0.71341
-3.24402	0.01305	1.76086	0.7622
-3.23182	0.01707	1.77307	0.67276
-3.21961	0.01104	1.78527	0.66362
-3.2074	0.00703	1.79748	0.7124
-3.1952	0.01104	1.80969	0.71341
-3.18299	0.01205	1.82189	0.66057
-3.17078	0.01908	1.8341	0.68598
-3.15857	0.01004	1.84631	0.61077
-3.14637	0.01908	1.85852	0.62093
-3.13416	0.01104	1.87072	0.59756
-3.12195	0.00803	1.88293	0.61992
-3.10975	0.01406	1.89514	0.60569
-3.09754	0.00703	1.90734	0.63008
-3.08533	0.01104	1.91955	0.63008
-3.07312	0.01205	1.93176	0.55183
-3.06092	0.01305	1.94396	0.57215
-3.04871	0.01406	1.95617	0.53963
-3.0365	0.01707	1.96838	0.56301
-3.0243	0.01506	1.98059	0.57724
-3.01209	0.01004	1.99279	0.52541
-2.99988	0.01406	2.005	0.52541
-2.98768	0.01807	2.01721	0.50508
-2.97547	0.01305	2.02941	0.48679
-2.96326	0.01406	2.04162	0.50915
-2.95105	0.01104	2.05383	0.52236
-2.93885	0.01406	2.06604	0.48374
-2.92664	0.01406	2.07824	0.48171
-2.91443	0.00904	2.09045	0.51626
-2.90223	0.02008	2.10266	0.45122
-2.89002	0.00703	2.11486	0.48069
-2.87781	0.00803	2.12707	0.43293
-2.86561	0.00703	2.13928	0.49492
-2.8534	0.00602	2.15148	0.46138
-2.84119	0.01908	2.16369	0.46341
-2.82898	0.01004	2.1759	0.40955
-2.81678	0.01606	2.18811	0.40854
-2.80457	0.00904	2.20031	0.41667
-2.79236	0.00602	2.21252	0.4065
-2.78016	0.01506	2.22473	0.4065
-2.76795	0.00904	2.23693	0.42175
-2.75574	0.01406	2.24914	0.38618
-2.74354	0.00904	2.26135	0.39228
-2.73133	0.01004	2.27355	0.3689
-2.71912	0.01305	2.28576	0.36789
-2.70691	0.01104	2.29797	0.3811
-2.69471	0.01506	2.31018	0.40447
-2.6825	0.0251	2.32238	0.36077
-2.67029	0.00703	2.33459	0.37297
-2.65809	0.00402	2.3468	0.3313
-2.64588	0.01004	2.359	0.35569
-2.63367	0.01305	2.37121	0.38415
-2.62146	0.00904	2.38342	0.35061
-2.60926	0.01004	2.39563	0.31301
-2.59705	0.01205	2.40783	0.31707
-2.58484	0.01104	2.42004	0.36484
-2.57264	0.01205	2.43225	0.30488
-2.56043	0.01305	2.44445	0.27846
-2.54822	0.00301	2.45666	0.32724
-2.53602	0.00301	2.46887	0.35569
-2.52381	0.00904	2.48107	0.29472
-2.5116	0.01004	2.49328	0.2998
-2.49939	0.01004	2.50549	0.28354
-2.48719	0.00703	2.5177	0.34146
-2.47498	0.02209	2.5299	0.28557
-2.46277	0.01205	2.54211	0.3252
-2.45057	0.01707	2.55432	0.28049
-2.43836	0.01406	2.56652	0.28557
-2.42615	0.01004	2.57873	0.30589
-2.41395	0.01104	2.59094	0.2622
-2.40174	0.02108	2.60314	0.25813
-2.38953	0.01506	2.61535	0.27033
-2.37732	0.01305	2.62756	0.26016
-2.36512	0.01908	2.63977	0.26321
-2.35291	0.01807	2.65197	0.25102
-2.3407	0.01406	2.66418	0.2439
-2.3285	0.01004	2.67639	0.24085
-2.31629	0.01004	2.68859	0.23679
-2.30408	0.01205	2.7008	0.24187
-2.29187	0.00803	2.71301	0.2378
-2.27967	0.00803	2.72522	0.2124
-2.26746	0.01305	2.73742	0.2063
-2.25525	0.01205	2.74963	0.21646
-2.24305	0.01205	2.76184	0.20732
-2.23084	0.01305	2.77404	0.20427
-2.21863	0.01606	2.78625	0.22358
-2.20643	0.00803	2.79846	0.21037
-2.19422	0.00402	2.81066	0.17988
-2.18201	0.01606	2.82287	0.20528
-2.1698	0.01406	2.83508	0.22866
-2.1576	0.01205	2.84729	0.20427
-2.14539	0.01506	2.85949	0.19715
-2.13318	0.01205	2.8717	0.1748
-2.12098	0.01305	2.88391	0.18801
-2.10877	0.01205	2.89611	0.19512
-2.09656	0.01908	2.90832	0.19004
-2.08436	0.01104	2.92053	0.1565
-2.07215	0.00703	2.93273	0.14329
-2.05994	0.01707	2.94494	0.18293
-2.04773	0.01908	2.95715	0.19715
-2.03553	0.02008	2.96935	0.17581
-2.02332	0.00402	2.98156	0.1687
-2.01111	0.01104	2.99377	0.16362
-1.99891	0.01205	3.00598	0.14126
-1.9867	0.01305	3.01818	0.17988
-1.97449	0.01104	3.03039	0.14329
-1.96229	0.01104	3.0426	0.1748
-1.95008	0.01104	3.0548	0.16057
-1.93787	0.01104	3.06701	0.1687
-1.92566	0.01104	3.07922	0.1565
-1.91346	0.01104	3.09143	0.14024
-1.90125	0.01205	3.10363	0.14024
-1.88904	0.01506	3.11584	0.125
-1.87684	0.00602	3.12805	0.13618
-1.86463	0.00402	3.14025	0.1372
-1.85242	0.01406	3.15246	0.15854
-1.84021	0.00904	3.16467	0.11789
-1.82801	0.01004	3.17688	0.13008
-1.8158	0.00904	3.18908	0.14634
-1.80359	0.01305	3.20129	0.13211
-1.79139	0.00703	3.2135	0.12602
-1.77918	0.01908	3.2257	0.10874
-1.76697	0.00803	3.23791	0.11789
-1.75477	0.01205	3.25012	0.12602
-1.74256	0.01707	3.26232	0.15041
-1.73035	0.01807	3.27453	0.11484
-1.71814	0.01104	3.28674	0.14024
-1.70594	0.01707	3.29895	0.10671
-1.69373	0.01506	3.31115	0.11585
-1.68152	0.02209	3.32336	0.11484
-1.66932	0.01305	3.33557	0.10569
-1.65711	0.00803	3.34777	0.11484
-1.6449	0.01205	3.35998	0.10163
-1.6327	0.00904	3.37219	0.12398
-1.62049	0.00904	3.3844	0.11077
-1.60828	0.01606	3.3966	0.1128
-1.59607	0.01205	3.40881	0.07622
-1.58387	0.001	3.42102	0.11992
-1.57166	0.01606	3.43322	0.12093
-1.55945	0.01305	3.44543	0.11789
-1.54725	0.01707	3.45764	0.1189
-1.53504	0.01406	3.46984	0.09248
-1.52283	0.01406	3.48205	0.08638
-1.51062	0.00904	3.49426	0.09248
-1.49842	0.02108	3.50647	0.10467
-1.48621	0.01406	3.51867	0.08537
-1.474	0.01205	3.53088	0.09146
-1.4618	0.01406	3.54309	0.08943
-1.44959	0.00904	3.55529	0.09248
-1.43738	0.00402	3.5675	0.07724
-1.42518	0.01606	3.57971	0.09654
-1.41297	0.01506	3.59191	0.09553
-1.40076	0.01004	3.60412	0.08028
-1.38855	0.01606	3.61633	0.08841
-1.37635	0.01305	3.62854	0.07419
-1.36414	0.01104	3.64074	0.08943
-1.35193	0.01406	3.65295	0.0874
-1.33973	0.01104	3.66516	0.07927
-1.32752	0.01908	3.67736	0.07622
-1.31531	0.00904	3.68957	0.07825
-1.30311	0.00904	3.70178	0.06606
-1.2909	0.01305	3.71398	0.08333
-1.27869	0.01104	3.72619	0.0813
-1.26648	0.01506	3.7384	0.07215
-1.25428	0.01004	3.7506	0.0498
-1.24207	0.0251	3.76281	0.08943
-1.22986	0.00402	3.77502	0.06911
-1.21766	0.01104	3.78723	0.06911
-1.20545	0.02209	3.79943	0.05793
-1.19324	0.01606	3.81164	0.0874
-1.18104	0.01406	3.82385	0.08028
-1.16883	0.01205	3.83605	0.06199
-1.15662	0.00602	3.84826	0.05793
-1.14441	0.01205	3.86047	0.07114
-1.13221	0.01807	3.87268	0.07317
-1.12	0.01205	3.88488	0.05081
-1.10779	0.01305	3.89709	0.05996
-1.09559	0.00502	3.9093	0.05081
-1.08338	0.01406	3.9215	0.07012
-1.07117	0.00402	3.93371	0.06098
-1.05896	0.00703	3.94592	0.0498
-1.04676	0.01004	3.95813	0.05793
-1.03455	0.01707	3.97033	0.0498
-1.02234	0.01205	3.98254	0.05386
-1.01014	0.01004	3.99475	0.06301
-0.99793	0.01205	4.00695	0.07419
-0.98572	0.01305	4.01916	0.06504
-0.97352	0.01406	4.03137	0.06301
-0.96131	0.01707	4.04357	0.05996
-0.9491	0.02209	4.05578	0.05285
-0.93689	0.01406	4.06799	0.05691
-0.92469	0.01004	4.0802	0.05183
-0.91248	0.01305	4.0924	0.05894
-0.90027	0.01104	4.10461	0.05996
-0.88807	0.02209	4.11682	0.04472
-0.87586	0.01305	4.12902	0.03659
-0.86365	0.00904	4.14123	0.05589
-0.85145	0.00502	4.15344	0.02541
-0.83924	0.00904	4.16565	0.0498
-0.82703	0.01104	4.17785	0.07419
-0.81482	0.00904	4.19006	0.06301
-0.80262	0.00703	4.20227	0.04167
-0.79041	0.00602	4.21447	0.0498
-0.7782	0.01707	4.22668	0.05183
-0.766	0.01104	4.23889	0.02846
-0.75379	0.01406	4.25109	0.05081
-0.74158	0.01205	4.2633	0.04065
-0.72937	0.00703	4.27551	0.03557
-0.71717	0.01205	4.28772	0.05183
-0.70496	0.01807	4.29992	0.03252
-0.69275	0.00502	4.31213	0.04675
-0.68055	0.00803	4.32434	0.03963
-0.66834	0.00301	4.33654	0.03659
-0.65613	0.01908	4.34875	0.03862
-0.64393	0.00602	4.36096	0.03557
-0.63172	0.00703	4.37316	0.03862
-0.61951	0.00803	4.38537	0.05081
-0.6073	0.01004	4.39758	0.04065
-0.5951	0.01305	4.40979	0.04065
-0.58289	0.00904	4.42199	0.02947
-0.57068	0.01707	4.4342	0.04268
-0.55848	0.00201	4.44641	0.03455
-0.54627	0.00502	4.45861	0.05183
-0.53406	0.01506	4.47082	0.02744
-0.52186	0.01205	4.48303	0.02337
-0.50965	0.00602	4.49523	0.0498
-0.49744	0.01205	4.50744	0.03557
-0.48523	0.00803	4.51965	0.03659
-0.47303	0.01606	4.53185	0.03049
-0.46082	0.01506	4.54406	0.02846
-0.44861	0.01506	4.55627	0.04268
-0.43641	0.01305	4.56848	0.03354
-0.4242	0.02108	4.58068	0.04472
-0.41199	0.01305	4.59289	0.04878
-0.39979	0.01908	4.6051	0.03557
-0.38758	0.01104	4.6173	0.02846
-0.37537	0.01305	4.62951	0.03049
-0.36316	0.01004	4.64172	0.03659
-0.35096	0.01606	4.65393	0.02846
-0.33875	0.00703	4.66613	0.03862
-0.32654	0.01506	4.67834	0.02236
-0.31434	0.01606	4.69055	0.03862
-0.30213	0.01104	4.70275	0.03354
-0.28992	0.01004	4.71496	0.03049
-0.27771	0.01707	4.72717	0.03049
-0.26551	0.01104	4.73938	0.04573
-0.2533	0.02008	4.75158	0.03557
-0.24109	0.00703	4.76379	0.01931
-0.22889	0.01807	4.776	0.0315
-0.21668	0.01406	4.7882	0.03659
-0.20447	0.01305	4.80041	0.02744
-0.19227	0.00904	4.81262	0.02236
-0.18006	0.00904	4.82482	0.02134
-0.16785	0.01506	4.83703	0.03354
-0.15564	0.00803	4.84924	0.01829
-0.14344	0.00803	4.86145	0.02541
-0.13123	0.01305	4.87365	0.02947
-0.11902	0.00703	4.88586	0.03049
-0.10682	0.01104	4.89807	0.0376
-0.09461	0.01406	4.91027	0.02236
-0.0824	0.01406	4.92248	0.01728
-0.0702	0.01004	4.93469	0.03049
-0.05799	0.00803	4.9469	0.02642
-0.04578	0.00703	4.9591	0.01931
-0.03357	0.01606	4.97131	0.03862
-0.02137	0.01406	4.98352	0.03252
-0.00916	0.01908	4.99572	0.02236
0.00305	0.00904	5.00793	0.04167
0.01525	0.01807	5.02014	0.01423
0.02746	0.02309	5.03234	0.02134
0.03967	0.02008	5.04455	0.02439
0.05188	0.01807	5.05676	0.02236
0.06408	0.01506	5.06897	0.03252
0.07629	0.01305	5.08117	0.02541
0.0885	0.01406	5.09338	0.01118
0.1007	0.0241	5.10559	0.0122
0.11291	0.01807	5.11779	0.02846
0.12512	0.02209	5.13	0.01829
0.13732	0.02108	5.14221	0.02541
0.14953	0.01908	5.15441	0.02744
0.16174	0.02309	5.16662	0.02744
0.17395	0.01606	5.17883	0.03354
0.18615	0.02912	5.19104	0.02134
0.19836	0.03012	5.20324	0.02134
0.21057	0.03715	5.21545	0.02947
0.22277	0.03414	5.22766	0.01524
0.23498	0.04317	5.23986	0.01524
0.24719	0.03514	5.25207	0.02642
0.25939	0.0512	5.26428	0.02134
0.2716	0.04719	5.27648	0.01626
0.28381	0.05522	5.28869	0.02236
0.29602	0.0753	5.3009	0.01423
0.30822	0.0743	5.3131	0.01321
0.32043	0.08635	5.32531	0.00711
0.33264	0.0994	5.33752	0.01931
0.34484	0.07631	5.34973	0.01626
0.35705	0.11446	5.36193	0.00915
0.36926	0.11647	5.37414	0.02236
0.38146	0.14157	5.38635	0.01931
0.39367	0.15863	5.39855	0.02337
0.40588	0.16667	5.41076	0.03455
0.41809	0.17068	5.42297	0.02541
0.43029	0.2008	5.43518	0.0122
0.4425	0.21888	5.44738	0.02236
0.45471	0.20482	5.45959	0.0315
0.46691	0.21888	5.4718	0.02134
0.47912	0.2249	5.484	0.02947
0.49133	0.22892	5.49621	0.02236
0.50354	0.26707	5.50842	0.03049
0.51574	0.31325	5.52063	0.02134
0.52795	0.29317	5.53283	0.02134
0.54016	0.29719	5.54504	0.02033
0.55236	0.32932	5.55725	0.01829
0.56457	0.33233	5.56945	0.00813
0.57678	0.35944	5.58166	0.02846
0.58898	0.40863	5.59387	0.01829
0.60119	0.40462	5.60607	0.01931
0.6134	0.40763	5.61828	0.02134
0.62561	0.42269	5.63049	0.0122
0.63781	0.47992	5.6427	0.01931
0.65002	0.45884	5.6549	0.02337
0.66223	0.44177	5.66711	0.00813
0.67443	0.47992	5.67932	0.02236
0.68664	0.49096	5.69152	0.02744
0.69885	0.54518	5.70373	0.02846
0.71105	0.54418	5.71594	0.01423
0.72326	0.53414	5.72815	0.01321
0.73547	0.56627	5.74035	0.02236
0.74768	0.57129	5.75256	0.00915
0.75988	0.60743	5.76477	0.01626
0.77209	0.62851	5.77697	0.02337
0.7843	0.66667	5.78918	0.01829
0.7965	0.66867	5.80139	0.02033
0.80871	0.63253	5.81359	0.01728
0.82092	0.65261	5.8258	0.01931
0.83313	0.63052	5.83801	0.01118
0.84533	0.63655	5.85022	0.02337
0.85754	0.73795	5.86242	0.02744
0.86975	0.75602	5.87463	0.02033
0.88195	0.76506	5.88684	0.02236
0.89416	0.66767	5.89904	0.02236
0.90637	0.73795	5.91125	0.01524
0.91857	0.78213	5.92346	0.00813
0.93078	0.75904	5.93566	0.01728
0.94299	0.80422	5.94787	0.01626
0.9552	0.81426	5.96008	0.01728
0.9674	0.79116	5.97229	0.01321
0.97961	0.81426	5.98449	0.00915
0.99182	0.84538	5.9967	0.01626
1.00402	0.751	6.00891	0.01829
1.01623	0.84337	6.02111	0.0122
1.02844	0.88153	6.03332	0.0061
1.04064	0.83735	6.04553	0.01626
1.05285	0.84036	6.05773	0.02439
1.06506	0.88153	6.06994	0.01321
1.07727	0.91265	6.08215	0.02236
1.08947	0.85241	6.09435	0.02134
1.10168	0.88755	6.10656	0.01423
1.11389	0.84237	6.11877	0.00915
1.12609	0.84337	6.13098	0.01931
1.1383	0.87149	6.14318	0.01524
1.15051	0.91064	6.15539	0.01931
1.16271	0.91667	6.1676	0.01524
1.17492	0.93976	6.1798	0.01016
1.18713	0.9759	6.19201	0.02541
1.19934	0.91466	6.20422	0.01423
1.21154	0.93273	6.21643	0.01524
1.22375	0.98494	6.22863	0.01829
1.23596	0.92671	6.24084	0.00711
1.24816	0.97289	6.25305	0.01524
1.26037	0.93775	6.26525	0.01931
1.27258	0.9488	6.27746	0.01931
1.28479	1	6.28967	0.00305
1.29699	0.96386	6.30188	0.01728
1.3092	0.92068	6.31408	0.01423
1.32141	0.98896	6.32629	0.00813
1.33361	0.96687	6.3385	0.02236
1.34582	0.91566	6.3507	0.01626
1.35803	0.87349	6.36291	0.01321
1.37023	0.95884	6.37512	0.01118
1.38244	0.96988	6.38732	0.01524
1.39465	0.9247	6.39953	0.0315
1.40686	0.91265	6.41174	0.00102
1.41906	0.93072	6.42395	0.01016
1.43127	0.9488	6.43615	0.01829
1.44348	0.88353	6.44836	0.01626
1.45568	0.90763	6.46057	0.0122
1.46789	0.97088	6.47277	0.00915
1.4801	0.89056	6.48498	0.01626
1.4923	0.92972	6.49719	0.02744
1.50451	0.89759	6.5094	0.01524
1.51672	0.8504	6.5216	0.02439
1.52893	0.91566	6.53381	0.01728
1.54113	0.85141	6.54602	0.02033
1.55334	0.8745	6.55822	0.01626
1.56555	0.86948	6.57043	0.0122
1.57775	0.86044	6.58264	0.01321
1.58996	0.8002	6.59484	0.02236
1.60217	0.80723	6.60705	0.01118
1.61438	0.84538	6.61926	0.01321
1.62658	0.751	6.63147	0.0122
1.63879	0.83936	6.64367	0.00508
1.651	0.86145	6.65588	0.00711
1.6632	0.77008	6.66809	0.00915
1.67541	0.76707	6.68029	0.01016
1.68762	0.73996	6.6925	0.01524
1.69982	0.75	6.70471	0.01728
1.71203	0.74197	6.71691	0.00711
1.72424	0.73293	6.72912	0.0061
1.73645	0.66265	6.74133	0.01423
1.74865	0.67068	6.75354	0.01524
1.76086	0.71988	6.76574	0.01321
1.77307	0.75703	6.77795	0.0122
1.78527	0.68775	6.79016	0.02236
1.79748	0.68976	6.80236	0.00813
1.80969	0.67068	6.81457	0.02337
1.82189	0.67169	6.82678	0.01423
1.8341	0.62952	6.83898	0.01931
1.84631	0.62249	6.85119	0.00711
1.85852	0.6255	6.8634	0.02134
1.87072	0.60542	6.8756	0.00711
1.88293	0.56928	6.88781	0.02033
1.89514	0.58133	6.90002	0.01931
1.90734	0.58133	6.91223	0.01931
1.91955	0.58635	6.92443	0.02337
1.93176	0.56024	6.93664	0.01118
1.94396	0.61948	6.94885	0.01423
1.95617	0.48494	6.96105	0.00813
1.96838	0.54418	6.97326	0.01829
1.98059	0.51506	6.98547	0.0122
1.99279	0.50201	6.99768	0.02134
2.005	0.51305	7.00988	0.00813
2.01721	0.53012	7.02209	0.01931
2.02941	0.51406	7.0343	0.01931
2.04162	0.54016	7.0465	0.01626
2.05383	0.48594	7.05871	0.02033
2.06604	0.4759	7.07092	0.00915
2.07824	0.48092	7.08313	0.00508
2.09045	0.4739	7.09533	0.0061
2.10266	0.43876	7.10754	0.01626
2.11486	0.45281	7.11975	0.00813
2.12707	0.44478	7.13195	0.01626
2.13928	0.48293	7.14416	0.00508
2.15148	0.43373	7.15637	0.00711
2.16369	0.44679	7.16857	0.00711
2.1759	0.44478	7.18078	0.01423
2.18811	0.40863	7.19299	0.0122
2.20031	0.3745	7.2052	0.00711
2.21252	0.41667	7.2174	0.00711
2.22473	0.38353	7.22961	0.02033
2.23693	0.34337	7.24182	0.01931
2.24914	0.34237	7.25402	0.01626
2.26135	0.38153	7.26623	0.02236
2.27355	0.38052	7.27844	0.01423
2.28576	0.37048	7.29065	0.01626
2.29797	0.39056	7.30285	0.01321
2.31018	0.34036	7.31506	0.02236
2.32238	0.32932	7.32727	0.01728
2.33459	0.33735	7.33947	0.01931
2.3468	0.35442	7.35168	0.00711
2.359	0.32631	7.36389	0.01118
2.37121	0.30422	7.37609	0.01321
2.38342	0.32129	7.3883	0.0061
2.39563	0.32631	7.40051	0.01524
2.40783	0.3243	7.41272	0.01829
2.42004	0.28916	7.42492	0.01626
2.43225	0.28815	7.43713	0.02134
2.44445	0.29016	7.44934	0.01016
2.45666	0.28514	7.46154	0.00915
2.46887	0.28916	7.47375	0.01423
2.48107	0.29016	7.48596	0.00915
2.49328	0.27711	7.49816	0.01423
2.50549	0.26908	7.51037	0.01626
2.5177	0.25703	7.52258	0.01626
2.5299	0.3002	7.53479	0.02642
2.54211	0.2741	7.54699	0.01524
2.55432	0.25703	7.5592	0.00305
2.56652	0.28414	7.57141	0.00508
2.57873	0.25301	7.58361	0.01524
2.59094	0.23394	7.59582	0.01524
2.60314	0.24398	7.60803	0.00508
2.61535	0.23795	7.62023	0.01626
2.62756	0.23394	7.63244	0.00407
2.63977	0.20582	7.64465	0.02033
2.65197	0.23695	7.65685	0.00813
2.66418	0.20382	7.66906	0.00711
2.67639	0.20984	7.68127	0
2.68859	0.23193	7.69348	0.01321
2.7008	0.22691	7.70568	0.00711
2.71301	0.21185	7.71789	0.00711
2.72522	0.20482	7.7301	0.01321
2.73742	0.23494	7.7423	0.01524
2.74963	0.21687	7.75451	0.00711
2.76184	0.19277	7.76672	0.00915
2.77404	0.21285	7.77893	0.00813
2.78625	0.21586	7.79113	0.02439
2.79846	0.20482	7.80334	0.01321
2.81066	0.18976	7.81555	0.00915
2.82287	0.18474	7.82775	0.02033
2.83508	0.20181	7.83996	0.00813
2.84729	0.18876	7.85217	0.01118
2.85949	0.18173	7.86438	0.02134
2.8717	0.18072	7.87658	0.02337
2.88391	0.18775	7.88879	0.00711
2.89611	0.1496	7.901	0.02134
2.90832	0.18876	7.9132	0.00915
2.92053	0.16867	7.92541	0.01728
2.93273	0.17972	7.93762	0.00915
2.94494	0.15462	7.94982	0.02033
2.95715	0.16165	7.96203	0.00915
2.96935	0.15161	7.97424	0.0122
2.98156	0.15462	7.98645	0.00813
2.99377	0.16767	7.99865	0.0122
3.00598	0.13554	8.01086	0.01423
3.01818	0.13755	8.02307	0.01423
3.03039	0.15562	8.03527	0.02236
3.0426	0.13052	8.04748	0.0061
3.0548	0.14458	8.05969	0.0061
3.06701	0.12851	8.0719	0.00813
3.07922	0.12952	8.0841	0.00508
3.09143	0.14558	8.09631	0.01118
3.10363	0.13353	8.10852	0.01931
3.11584	0.16064	8.12072	0.01118
3.12805	0.1496	8.13293	0.0122
3.14025	0.11647	8.14514	0.00508
3.15246	0.12349	8.15734	0.01016
3.16467	0.11647	8.16955	0.0122
3.17688	0.13052	8.18176	0.01016
3.18908	0.12651	8.19397	0.01524
3.20129	0.12249	8.20617	0.01016
3.2135	0.11345	8.21838	0.01118
3.2257	0.12751	8.23059	0.02033
3.23791	0.09739	8.24279	0.01423
3.25012	0.1245	8.255	0.00508
3.26232	0.13956	8.26721	0.00813
3.27453	0.10643	8.27941	0.01728
3.28674	0.10341	8.29162	0.01524
3.29895	0.11345	8.30383	0.01626
3.31115	0.09438	8.31604	0.01321
3.32336	0.11446	8.32824	0.01118
3.33557	0.11145	8.34045	0.02337
3.34777	0.0994	8.35266	0.0122
3.35998	0.08635	8.36486	0.00915
3.37219	0.10341	8.37707	0.01321
3.3844	0.10944	8.38928	0.00305
3.3966	0.09538	8.40148	0.01016
3.40881	0.09538	8.41369	0.00711
3.42102	0.11044	8.4259	0.01423
3.43322	0.10442	8.4381	0.02033
3.44543	0.11044	8.45031	0.00305
3.45764	0.09538	8.46252	0.00508
3.46984	0.09839	8.47473	0.01626
3.48205	0.11546	8.48693	0.0061
3.49426	0.09036	8.49914	0.01016
3.50647	0.0753	8.51135	0.01524
3.51867	0.08233	8.52355	0.01524
3.53088	0.08534	8.53576	0.01524
3.54309	0.07831	8.54797	0.01016
3.55529	0.08233	8.56018	0.00203
3.5675	0.08233	8.57238	0.01626
3.57971	0.09739	8.58459	0.00407
3.59191	0.08133	8.5968	0.01016
3.60412	0.07229	8.609	0.01016
3.61633	0.07028	8.62121	0.00711
3.62854	0.08333	8.63342	0.0061
3.64074	0.08534	8.64563	0.00508
3.65295	0.05723	8.65783	0.01423
3.66516	0.0753	8.67004	0.01626
3.67736	0.07329	8.68225	0.01118
3.68957	0.09036	8.69445	0.01829
3.70178	0.0753	8.70666	0.01524
3.71398	0.06827	8.71887	0.01423
3.72619	0.08333	8.73107	0.01829
3.7384	0.08534	8.74328	0.00813
3.7506	0.0753	8.75549	0.00813
3.76281	0.06928	8.7677	0.00305
3.77502	0.06526	8.7799	0.00711
3.78723	0.05723	8.79211	0.0061
3.79943	0.08635	8.80432	0.00915
3.81164	0.07329	8.81652	0.0122
3.82385	0.06426	8.82873	0.01524
3.83605	0.07028	8.84094	0.00305
3.84826	0.0743	8.85314	0.0061
3.86047	0.05622	8.86535	0.01118
3.87268	0.05723	8.87756	0.00508
3.88488	0.05823	8.88977	0.00915
3.89709	0.0512	8.90197	0.01321
3.9093	0.06827	8.91418	0.01524
3.9215	0.05522	8.92639	0.01016
3.93371	0.06225	8.93859	0.01626
3.94592	0.07631	8.9508	0.01829
3.95813	0.0502	8.96301	0.00711
3.97033	0.06727	8.97522	0.01423
3.98254	0.05522	8.98742	0
3.99475	0.06024	8.99963	0
4.00695	0.05221	9.01184	0.00915
4.01916	0.05422	9.02404	0.01626
4.03137	0.05422	9.03625	0.01321
4.04357	0.06024	9.04846	0.02033
4.05578	0.05522	9.06066	0.0122
4.06799	0.04317	9.07287	0.00813
4.0802	0.05924	9.08508	0.01423
4.0924	0.05622	9.09729	0.01321
4.10461	0.05622	9.10949	0.0122
4.11682	0.04819	9.1217	0.00102
4.12902	0.0492	9.13391	0.01423
4.14123	0.04418	9.14611	0.01118
4.15344	0.04116	9.15832	0.01931
4.16565	0.0492	9.17053	0.00102
4.17785	0.03916	9.18273	0.01423
4.19006	0.04618	9.19494	0.0061
4.20227	0.04217	9.20715	0.00711
4.21447	0.03614	9.21936	0.0122
4.22668	0.04418	9.23156	0.00711
4.23889	0.04116	9.24377	0.01118
4.25109	0.05924	9.25598	0.01931
4.2633	0.03213	9.26818	0
4.27551	0.02711	9.28039	0.01016
4.28772	0.03715	9.2926	0.00711
4.29992	0.04217	9.3048	0.01626
4.31213	0.04116	9.31701	0.00813
4.32434	0.0492	9.32922	0.01728
4.33654	0.0492	9.34143	0.00915
4.34875	0.03213	9.35363	0.01728
4.36096	0.04719	9.36584	0.00407
4.37316	0.03414	9.37805	0
4.38537	0.04217	9.39025	0.01016
4.39758	0.02008	9.40246	0.0122
4.40979	0.04618	9.41467	0.00305
4.42199	0.04116	9.42688	0.01829
4.4342	0.03916	9.43908	0.0122
4.44641	0.04116	9.45129	0.01321
4.45861	0.04116	9.4635	0.01118
4.47082	0.04116	9.4757	0.00407
4.48303	0.03514	9.48791	0.02236
4.49523	0.04217	9.50012	0.01321
4.50744	0.04317	9.51232	0.01728
4.51965	0.04116	9.52453	0.01016
4.53185	0.03715	9.53674	0.01829
4.54406	0.03414	9.54895	0.00915
4.55627	0.03815	9.56115	0.01118
4.56848	0.03112	9.57336	0.01016
4.58068	0.03313	9.58557	0.00813
4.59289	0.03514	9.59777	0.01321
4.6051	0.02711	9.60998	0.01423
4.6173	0.04518	9.62219	0.00305
4.62951	0.04116	9.63439	0.01118
4.64172	0.03614	9.6466	0.00711
4.65393	0.03313	9.65881	0.00102
4.66613	0.03414	9.67102	0.00813
4.67834	0.03514	9.68322	0.00813
4.69055	0.03012	9.69543	0.00915
4.70275	0.03112	9.70764	0.01321
4.71496	0.03815	9.71984	0.00407
4.72717	0.03112	9.73205	0.01118
4.73938	0.03112	9.74426	0.00813
4.75158	0.0251	9.75647	0.00711
4.76379	0.03414	9.76867	0.01016
4.776	0.03815	9.78088	0.00508
4.7882	0.03112	9.79309	0.00813
4.80041	0.02209	9.80529	0.00711
4.81262	0.03012	9.8175	0.01118
4.82482	0.02209	9.82971	0.01118
4.83703	0.03715	9.84191	0.01016
4.84924	0.02912	9.85412	0.00508
4.86145	0.02811	9.86633	0.01321
4.87365	0.03213	9.87854	0.01423
4.88586	0.0261	9.89074	0.01016
4.89807	0.03012	9.90295	0.00813
4.91027	0.02912	9.91516	0.01626
4.92248	0.03414	9.92736	0.0061
4.93469	0.0251	9.93957	0.00508
4.9469	0.02108	9.95178	0.0061
4.9591	0.02912	9.96398	0.00102
4.97131	0.0261	9.97619	0.00813
4.98352	0.02912	9.9884	0.01118
4.99572	0.03715	10.0006	0.0122
5.00793	0.02008	10.0128	0.01423
5.02014	0.03213	10.025	0.01118
5.03234	0.02711	10.0372	0.00813
5.04455	0.03514	10.0494	0.02439
5.05676	0.02912	10.0616	0.00102
5.06897	0.0251	10.0739	0.00711
5.08117	0.0261	10.0861	0.02033
5.09338	0.04016	10.0983	0.01423
5.10559	0.0251	10.1105	0.01016
5.11779	0.01807	10.1227	0.01931
5.13	0.02209	10.1349	0.0122
5.14221	0.01908	10.1471	0.01524
5.15441	0.03313	10.1593	0.01118
5.16662	0.02711	10.1715	0.00407
5.17883	0.03414	10.1837	0.0061
5.19104	0.02711	10.1959	0.01626
5.20324	0.03213	10.2081	0.00508
5.21545	0.02811	10.2203	0.01524
5.22766	0.01908	10.2325	0.00711
5.23986	0.03213	10.2447	0.01321
5.25207	0.02811	10.2569	0.0122
5.26428	0.0261	10.2692	0.0122
5.27648	0.02209	10.2814	0.01524
5.28869	0.02209	10.2936	0.00203
5.3009	0.01807	10.3058	0.01423
5.3131	0.01406	10.318	0.00813
5.32531	0.01506	10.3302	0.00508
5.33752	0.01908	10.3424	0.00813
5.34973	0.0261	10.3546	0.0122
5.36193	0.01606	10.3668	0.01931
5.37414	0.02912	10.379	0.00508
5.38635	0.01908	10.3912	0.00915
5.39855	0.0251	10.4034	0.00813
5.41076	0.03012	10.4156	0.00915
5.42297	0.01908	10.4278	0.0122
5.43518	0.02912	10.4401	0.01423
5.44738	0.02108	10.4523	0.00915
5.45959	0.03313	10.4645	0.01016
5.4718	0.02912	10.4767	0.0122
5.484	0.01807	10.4889	0.01118
5.49621	0.01606	10.5011	0.00508
5.50842	0.0251	10.5133	0.00915
5.52063	0.03414	10.5255	0
5.53283	0.01908	10.5377	0.01118
5.54504	0.0241	10.5499	0.01626
5.55725	0.02309	10.5621	0.01016
5.56945	0.0241	10.5743	0.00915
5.58166	0.02711	10.5865	0.01118
5.59387	0.0241	10.5988	0.00203
5.60607	0.02811	10.611	0.01626
5.61828	0.02209	10.6232	0.01626
5.63049	0.03012	10.6354	0.0061
5.6427	0.01606	10.6476	0.00915
5.6549	0.02108	10.6598	0.0122
5.66711	0.02008	10.672	0.00508
5.67932	0.01807	10.6842	0.01626
5.69152	0.03313	10.6964	0.00915
5.70373	0.02008	10.7086	0.00813
5.71594	0.02309	10.7208	0.00711
5.72815	0.03012	10.733	0.00813
5.74035	0.01807	10.7452	0.01829
5.75256	0.0261	10.7574	0.00203
5.76477	0.02008	10.7697	0
5.77697	0.01707	10.7819	0.0122
5.78918	0.01807	10.7941	0.02134
5.80139	0.02711	10.8063	0.00915
5.81359	0.02209	10.8185	0.0061
5.8258	0.01606	10.8307	0.01016
5.83801	0.01205	10.8429	0.00711
5.85022	0.02108	10.8551	0.01423
5.86242	0.0241	10.8673	0.0061
5.87463	0.02711	10.8795	0.01423
5.88684	0.01205	10.8917	0.01016
5.89904	0.03313	10.9039	0.00813
5.91125	0.00703	10.9161	0.01118
5.92346	0.01908	10.9283	0.01016
5.93566	0.01305	10.9405	0.00915
5.94787	0.01908	10.9527	0.01423
5.96008	0.0261	10.965	0.01423
5.97229	0.03514	10.9772	0.00915
5.98449	0.02108	10.9894	0.00508
5.9967	0.01908	11.0016	0.00711
6.00891	0.0261	11.0138	0.01728
6.02111	0.0261	11.026	0.01321
6.03332	0.01606	11.0382	0.00508
6.04553	0.01807	11.0504	0.01321
6.05773	0.02711	11.0626	0.0061
6.06994	0.01908	11.0748	0.0061
6.08215	0.02209	11.087	0.0122
6.09435	0.02108	11.0992	0.01321
6.10656	0.02008	11.1114	0.01626
6.11877	0.02309	11.1236	0.00407
6.13098	0.00904	11.1359	0.00102
6.14318	0.02008	11.1481	0.01118
6.15539	0.01908	11.1603	0.01118
6.1676	0.01707	11.1725	0.01728
6.1798	0.02108	11.1847	0.00813
6.19201	0.01606	11.1969	0.01626
6.20422	0.01506	11.2091	0.00915
6.21643	0.01606	11.2213	0.01626
6.22863	0.00803	11.2335	0
6.24084	0.01305	11.2457	0.01118
6.25305	0.02108	11.2579	0.01728
6.26525	0.01506	11.2701	0.00203
6.27746	0.01908	11.2823	0.01016
6.28967	0.00904	11.2945	0.01016
6.30188	0.02108	11.3068	0
6.31408	0.00703	11.319	0.00711
6.32629	0.01205	11.3312	0.01118
6.3385	0.01406	11.3434	0.01118
6.3507	0.01707	11.3556	0.00407
6.36291	0.02309	11.3678	0.0122
6.37512	0.01807	11.38	0.0061
6.38732	0.0261	11.3922	0.00711
6.39953	0.01807	11.4044	0.01728
6.41174	0.01205	11.4166	0.01931
6.42395	0.01305	11.4288	0.01016
6.43615	0.01506	11.441	0.0122
6.44836	0.02008	11.4532	0.01321
6.46057	0.01807	11.4655	0.01016
6.47277	0.02309	11.4777	0.01524
6.48498	0.02108	11.4899	0.01118
6.49719	0.01807	11.5021	0.00102
6.5094	0.02309	11.5143	0.00711
6.5216	0.02108	11.5265	0.00915
6.53381	0.0241	11.5387	0.0061
6.54602	0.0251	11.5509	0
6.55822	0.01406	11.5631	0.00508
6.57043	0.01707	11.5753	0.01118
6.58264	0.01205	11.5875	0.00813
6.59484	0.01305	11.5997	0
6.60705	0.01104	11.6119	0.01524
6.61926	0.0241	11.6241	0.01626
6.63147	0.01606	11.6364	0.01626
6.64367	0.00904	11.6486	0.00508
6.65588	0.01004	11.6608	0.0122
6.66809	0.02108	11.673	0.0122
6.68029	0.02108	11.6852	0.01321
6.6925	0.01807	11.6974	0.00407
6.70471	0.01104	11.7096	0.00813
6.71691	0.01606	11.7218	0.01626
6.72912	0.0251	11.734	0.0122
6.74133	0.02309	11.7462	0
6.75354	0.00402	11.7584	0.00508
6.76574	0.01506	11.7706	0.01321
6.77795	0.01807	11.7828	0.00813
6.79016	0.01807	11.795	0.00915
6.80236	0.01807	11.8072	0.00813
6.81457	0.01506	11.8194	0.00407
6.82678	0.02309	11.8317	0.0122
6.83898	0.02209	11.8439	0.01118
6.85119	0.02008	11.8561	0.01626
6.8634	0.01506	11.8683	0.0122
6.8756	0.01807	11.8805	0.0061
6.88781	0.01908	11.8927	0.01321
6.90002	0.01908	11.9049	0.0061
6.91223	0.01908	11.9171	0.01321
6.92443	0.01707	11.9293	0.01626
6.93664	0.01305	11.9415	0.01118
6.94885	0.01707	11.9537	0.00102
6.96105	0.01707	11.9659	0.01829
6.97326	0.02309	11.9781	0.01423
6.98547	0.00904	11.9903	0.00813
6.99768	0.01104	12.0026	0.01118
7.00988	0.01606	12.0148	0.01829
7.02209	0.01305	12.027	0.00203
7.0343	0.02008	12.0392	0.00711
7.0465	0.01606	12.0514	0.00915
7.05871	0.02209	12.0636	0.00102
7.07092	0.01606	12.0758	0.00508
7.08313	0.01104	12.088	0.0061
7.09533	0.01205	12.1002	0.0061
7.10754	0.01205	12.1124	0.01321
7.11975	0.02008	12.1246	0.01016
7.13195	0.0251	12.1368	0
7.14416	0.0241	12.149	0.00915
7.15637	0.01707	12.1613	0.00813
7.16857	0.01004	12.1735	0.01728
7.18078	0.01606	12.1857	0.00813
7.19299	0.01506	12.1979	0.01321
7.2052	0.01305	12.2101	0.01321
7.2174	0.0261	12.2223	0.00508
7.22961	0.02209	12.2345	0.01524
7.24182	0.01707	12.2467	0.01118
7.25402	0.01807	12.2589	0.00305
7.26623	0.01606	12.2711	0.00305
7.27844	0.01807	12.2833	0.00711
7.29065	0.01305	12.2955	0.00813
7.30285	0.0241	12.3077	0.00711
7.31506	0.01406	12.3199	0.01016
7.32727	0.01908	12.3322	0.00915
7.33947	0.01406	12.3444	0.01728
7.35168	0.01506	12.3566	0.00508
7.36389	0.01305	12.3688	0.01728
7.37609	0.00803	12.381	0.01626
7.3883	0.01305	12.3932	0.01423
7.40051	0.01707	12.4054	0.01118
7.41272	0.01305	12.4176	0.00508
7.42492	0.01506	12.4298	0.00813
7.43713	0.02209	12.442	0.0061
7.44934	0.00703	12.4542	0.00915
7.46154	0.02108	12.4664	0.00102
7.47375	0.01807	12.4786	0.01118
7.48596	0.02008	12.4908	0.01016
7.49816	0.01406	12.503	0.00915
7.51037	0.01506	12.5152	0.00305
7.52258	0.01707	12.5275	0.01016
7.53479	0.01406	12.5397	0.0061
7.54699	0.01807	12.5519	0.0061
7.5592	0.01205	12.5641	0.00508
7.57141	0.01606	12.5763	0
7.58361	0.01707	12.5885	0.00915
7.59582	0.01004	12.6007	0.00407
7.60803	0.01205	12.6129	0.0122
7.62023	0.02008	12.6251	0.0061
7.63244	0.02008	12.6373	0.00508
7.64465	0.00803	12.6495	0.01118
7.65685	0.01205	12.6617	0.01931
7.66906	0.01506	12.6739	0.00407
7.68127	0.01406	12.6861	0.00813
7.69348	0.01406	12.6984	0.01321
7.70568	0.02008	12.7106	0.01321
7.71789	0.01104	12.7228	0.01118
7.7301	0.01707	12.735	0.0122
7.7423	0.01305	12.7472	0.00711
7.75451	0.01406	12.7594	0.0122
7.76672	0.02108	12.7716	0.02337
7.77893	0.01406	12.7838	0.00407
7.79113	0.01205	12.796	0.01829
7.80334	0.01606	12.8082	0.00711
7.81555	0.01606	12.8204	0.0061
7.82775	0.01205	12.8326	0.00915
7.83996	0.01004	12.8448	0.0061
7.85217	0.00803	12.857	0.00203
7.86438	0.02108	12.8693	0.01524
7.87658	0.0241	12.8815	0.0122
7.88879	0.01406	12.8937	0.00203
7.901	0.01406	12.9059	0.01423
7.9132	0.02108	12.9181	0.01321
7.92541	0.01908	12.9303	0.00305
7.93762	0.01406	12.9425	0.01016
7.94982	0.02309	12.9547	0.0122
7.96203	0.01707	12.9669	0.01829
7.97424	0.02309	12.9791	0.00915
7.98645	0.01506	12.9913	0.0061
7.99865	0.01104	13.0035	0.01423
8.01086	0.01406	13.0157	0.0061
8.02307	0.00904	13.028	0.00915
8.03527	0.01104	13.0402	0.00508
8.04748	0.01104	13.0524	0.0122
8.05969	0.01807	13.0646	0.01626
8.0719	0.01707	13.0768	0.01626
8.0841	0.01305	13.089	0.00102
8.09631	0.02309	13.1012	0.00915
8.10852	0.02209	13.1134	0.0061
8.12072	0.01707	13.1256	0.01423
8.13293	0.01707	13.1378	0.00711
8.14514	0.01104	13.15	0.00813
8.15734	0.02209	13.1622	0.00102
8.16955	0.01205	13.1744	0.01524
8.18176	0.01506	13.1866	0.00711
8.19397	0.01506	13.1989	0.01829
8.20617	0.00803	13.2111	0.00508
8.21838	0.01305	13.2233	0.00203
8.23059	0.00402	13.2355	0.00508
8.24279	0.02209	13.2477	0.00711
8.255	0.01305	13.2599	0.0061
8.26721	0.02108	13.2721	0.01423
8.27941	0.0241	13.2843	0.01321
8.29162	0.01406	13.2965	0.0061
8.30383	0.0251	13.3087	0.00407
8.31604	0.01004	13.3209	0.00102
8.32824	0.01205	13.3331	0.01626
8.34045	0.01506	13.3453	0.0122
8.35266	0.02711	13.3575	0.00915
8.36486	0.01406	13.3697	0.01626
8.37707	0.01205	13.3819	0.0061
8.38928	0.01908	13.3942	0.0122
8.40148	0.01205	13.4064	0.01626
8.41369	0.01205	13.4186	0.01423
8.4259	0.01506	13.4308	0.02134
8.4381	0.01807	13.443	0.01016
8.45031	0.02108	13.4552	0.00407
8.46252	0.01606	13.4674	0.01118
8.47473	0.01305	13.4796	0.01524
8.48693	0.02309	13.4918	0.00203
8.49914	0.00904	13.504	0.01626
8.51135	0.01606	13.5162	0.01321
8.52355	0.01606	13.5284	0.00813
8.53576	0.01406	13.5406	0.01118
8.54797	0.02209	13.5528	0.01016
8.56018	0.01606	13.5651	0.0122
8.57238	0.01908	13.5773	0.01016
8.58459	0.01205	13.5895	0.01118
8.5968	0.01908	13.6017	0.00407
8.609	0.01707	13.6139	0.00508
8.62121	0.00904	13.6261	0.00102
8.63342	0.01506	13.6383	0
8.64563	0.02108	13.6505	0.00711
8.65783	0.01908	13.6627	0.01423
8.67004	0.01506	13.6749	0.01321
8.68225	0.01205	13.6871	0.01321
8.69445	0.01606	13.6993	0.00407
8.70666	0.01305	13.7115	0.00305
8.71887	0.01305	13.7238	0.01118
8.73107	0.02108	13.736	0.00711
8.74328	0.01406	13.7482	0.00508
8.75549	0.01506	13.7604	0.00915
8.7677	0.01506	13.7726	0.00711
8.7799	0.00904	13.7848	0.0061
8.79211	0.01506	13.797	0.00508
8.80432	0.01104	13.8092	0.0061
8.81652	0.01606	13.8214	0.01728
8.82873	0.01807	13.8336	0.01524
8.84094	0.01506	13.8458	0.01016
8.85314	0.00803	13.858	0.00203
8.86535	0.02108	13.8702	0.00915
8.87756	0.01305	13.8824	0.0122
8.88977	0.01205	13.8947	0.00508
8.90197	0.01707	13.9069	0.01118
8.91418	0.00602	13.9191	0.01118
8.92639	0.01205	13.9313	0.01626
8.93859	0.01606	13.9435	0
8.9508	0.01004	13.9557	0.01423
8.96301	0.02209	13.9679	0.00305
8.97522	0.01908	13.9801	0.00102
8.98742	0.01406	13.9923	0.00813
8.99963	0.01606	14.0045	0.00203
9.01184	0.02008	14.0167	0.00508
9.02404	0.02209	14.0289	0.00407
9.03625	0.01406	14.0411	0.01829
9.04846	0.01606	14.0533	0.0061
9.06066	0.01205	14.0655	0.00407
9.07287	0.01104	14.0777	0.00915
9.08508	0.01606	14.09	0.00407
9.09729	0.01506	14.1022	0.01016
9.10949	0.00703	14.1144	0.01321
9.1217	0.00803	14.1266	0.0122
9.13391	0.01908	14.1388	0.0061
9.14611	0.01205	14.151	0.01016
9.15832	0.01807	14.1632	0.00508
9.17053	0.01506	14.1754	0.00508
9.18273	0.01606	14.1876	0.00711
9.19494	0.00703	14.1998	0.00508
9.20715	0.01305	14.212	0.00305
9.21936	0.01606	14.2242	0.00508
9.23156	0.01807	14.2364	0.02033
9.24377	0.01506	14.2486	0.0061
9.25598	0.01104	14.2609	0.0122
9.26818	0.01205	14.2731	0.00508
9.28039	0.01506	14.2853	0.00915
9.2926	0.01606	14.2975	0.00711
9.3048	0.01707	14.3097	0.01118
9.31701	0.01205	14.3219	0.01321
9.32922	0.01606	14.3341	0.01016
9.34143	0.00904	14.3463	0
9.35363	0.01004	14.3585	0.0061
9.36584	0.01506	14.3707	0.01931
9.37805	0.02008	14.3829	0.00813
9.39025	0.01506	14.3951	0.01118
9.40246	0.01305	14.4073	0.00203
9.41467	0.00904	14.4195	0.00915
9.42688	0.01205	14.4318	0.00305
9.43908	0.01506	14.444	0.0061
9.45129	0.02209	14.4562	0.00508
9.4635	0.01406	14.4684	0.01423
9.4757	0.01807	14.4806	0.01321
9.48791	0.00703	14.4928	0.0061
9.50012	0.01205	14.505	0.01829
9.51232	0.01506	14.5172	0.0122
9.52453	0.01606	14.5294	0.01016
9.53674	0.01707	14.5416	0.00102
9.54895	0.01606	14.5538	0.01524
9.56115	0.01205	14.566	0.00203
9.57336	0.01406	14.5782	0.01321
9.58557	0.00803	14.5905	0.00203
9.59777	0.01506	14.6027	0
9.60998	0.01807	14.6149	0.00915
9.62219	0.01707	14.6271	0.01016
9.63439	0.01406	14.6393	0.00711
9.6466	0.01406	14.6515	0.01321
9.65881	0.01205	14.6637	0.00813
9.67102	0.01205	14.6759	0.00508
9.68322	0.01506	14.6881	0.01524
9.69543	0.01104	14.7003	0.00508
9.70764	0.01205	14.7125	0.01016
9.71984	0.02108	14.7247	0.01829
9.73205	0.01406	14.7369	0.01016
9.74426	0.01004	14.7491	0.01321
9.75647	0.01606	14.7614	0.00305
9.76867	0.02008	14.7736	0.0122
9.78088	0.01205	14.7858	0.00915
9.79309	0.01305	14.798	0.00813
9.80529	0.01707	14.8102	0.00711
9.8175	0.00602	14.8224	0.00305
9.82971	0.01004	14.8346	0.0061
9.84191	0.01606	14.8468	0.00508
9.85412	0.01305	14.859	0.01118
9.86633	0.01506	14.8712	0.00711
9.87854	0.01406	14.8834	0.01524
9.89074	0.01606	14.8956	0.00508
9.90295	0.01004	14.9078	0
9.91516	0.01205	14.92	0.01118
9.92736	0.01807	14.9322	0.01626
9.93957	0.01406	14.9444	0.00407
9.95178	0.01506	14.9567	0.01423
9.96398	0.02811	14.9689	0.00813
9.97619	0.01807	14.9811	0.00102
9.9884	0.01205	14.9933	0.00407
10.0006	0.01406	15.0055	0.0061
10.0128	0.02309	15.0177	0.01321
10.025	0.01506	15.0299	0.02033
10.0372	0.00803	15.0421	0.00305
10.0494	0.01707	15.0543	0.01321
10.0616	0.01506	15.0665	0.00711
10.0739	0.02309	15.0787	0.00711
10.0861	0.01104	15.0909	0
10.0983	0.01004	15.1031	0.01728
10.1105	0.01707	15.1153	0.01118
10.1227	0.00904	15.1276	0.00915
10.1349	0.02108	15.1398	0.0061
10.1471	0.01004	15.152	0.00711
10.1593	0.01506	15.1642	0.00813
10.1715	0.01305	15.1764	0.01423
10.1837	0.01305	15.1886	0.00305
10.1959	0.01606	15.2008	0.01728
10.2081	0.01205	15.213	0
10.2203	0.02008	15.2252	0.00711
10.2325	0.01004	15.2374	0.00711
10.2447	0.00402	15.2496	0.01626
10.2569	0.02309	15.2618	0.01423
10.2692	0.01104	15.274	0.01423
10.2814	0.01908	15.2863	0.01728
10.2936	0.01205	15.2985	0.0122
10.3058	0.01908	15.3107	0.0122
10.318	0.01406	15.3229	0.00813
10.3302	0.01104	15.3351	0.01321
10.3424	0.01406	15.3473	0.01118
10.3546	0.02108	15.3595	0.0122
10.3668	0.01606	15.3717	0.01016
10.379	0.01807	15.3839	0.00508
10.3912	0.01506	15.3961	0.01118
10.4034	0.01205	15.4083	0.01118
10.4156	0.01807	15.4205	0.01626
10.4278	0.01606	15.4327	0.00508
10.4401	0.01004	15.4449	0.01016
10.4523	0.01707	15.4572	0.01423
10.4645	0.01205	15.4694	0.00203
10.4767	0.01807	15.4816	0.00813
10.4889	0.01606	15.4938	0.00915
10.5011	0.01506	15.506	0.01524
10.5133	0.01908	15.5182	0.01118
10.5255	0.01807	15.5304	0.00407
10.5377	0.01707	15.5426	0.01118
10.5499	0.02309	15.5548	0.00203
10.5621	0.01506	15.567	0.01423
10.5743	0.01606	15.5792	0.01728
10.5865	0.01506	15.5914	0.00813
10.5988	0.00904	15.6036	0.01524
10.611	0.01506	15.6158	0.01524
10.6232	0.01406	15.628	0.00915
10.6354	0.01506	15.6402	0.01016
10.6476	0.01004	15.6525	0.00813
10.6598	0.01004	15.6647	0.00915
10.672	0.01406	15.6769	0.01118
10.6842	0.01506	15.6891	0
10.6964	0.01305	15.7013	0.00102
10.7086	0.01004	15.7135	0.00203
10.7208	0.01104	15.7257	0.01931
10.733	0.01506	15.7379	0.02337
10.7452	0.01807	15.7501	0.0061
10.7574	0.01205	15.7623	0.01728
10.7697	0.01004	15.7745	0.00102
10.7819	0.01406	15.7867	0.00407
10.7941	0.01004	15.7989	0.00813
10.8063	0.01707	15.8111	0.01321
10.8185	0.02008	15.8234	0.00305
10.8307	0.01406	15.8356	0.01321
10.8429	0.01205	15.8478	0.01118
10.8551	0.01506	15.86	0.00711
10.8673	0.00803	15.8722	0
10.8795	0.01606	15.8844	0.01321
10.8917	0.01205	15.8966	0.01321
10.9039	0.01004	15.9088	0.01321
10.9161	0.02108	15.921	0.00915
10.9283	0.01406	15.9332	0.00915
10.9405	0.01707	15.9454	0.00203
10.9527	0.00602	15.9576	0.00813
10.965	0.01205	15.9698	0.01016
10.9772	0.02008	15.982	0.00915
10.9894	0.01004	15.9943	0.02033
11.0016	0.01305	16.0065	0.00813
11.0138	0.01104	16.0187	0.00711
11.026	0.01807	16.0309	0.01321
11.0382	0.02108	16.0431	0.00813
11.0504	0.01406	16.0553	0.01321
11.0626	0.00803	16.0675	0.01118
11.0748	0.01104	16.0797	0.00508
11.087	0.01707	16.0919	0.00407
11.0992	0.00803	16.1041	0.0061
11.1114	0.01707	16.1163	0.00711
11.1236	0.01908	16.1285	0.01423
11.1359	0.01807	16.1407	0.01118
11.1481	0.01104	16.153	0.00711
11.1603	0.01406	16.1652	0.01016
11.1725	0.00703	16.1774	0.01626
11.1847	0.01506	16.1896	0.00711
11.1969	0.01506	16.2018	0.00813
11.2091	0.00803	16.214	0.01016
11.2213	0.01205	16.2262	0.0122
11.2335	0.01606	16.2384	0.01931
11.2457	0.001	16.2506	0
11.2579	0.01506	16.2628	0.00508
11.2701	0.01104	16.275	0.00711
11.2823	0.01004	16.2872	0.00102
11.2945	0.01205	16.2994	0.00508
11.3068	0.01406	16.3116	0
11.319	0.01406	16.3239	0.01016
11.3312	0.01606	16.3361	0.0122
11.3434	0.02108	16.3483	0.00813
11.3556	0.01606	16.3605	0.01524
11.3678	0.01205	16.3727	0.00508
11.38	0.00703	16.3849	0.00305
11.3922	0.01205	16.3971	0.00508
11.4044	0.01205	16.4093	0.00305
11.4166	0.01004	16.4215	0.01118
11.4288	0.01305	16.4337	0.00813
11.441	0.01506	16.4459	0.00915
11.4532	0.01606	16.4581	0.01016
11.4655	0.01305	16.4703	0.02033
11.4777	0.01205	16.4825	0
11.4899	0.01606	16.4947	0.0122
11.5021	0.02008	16.5069	0.01016
11.5143	0.01406	16.5192	0.01118
11.5265	0.01506	16.5314	0.01118
11.5387	0.01406	16.5436	0.00508
11.5509	0.01004	16.5558	0.01118
11.5631	0.02108	16.568	0.00711
11.5753	0.01606	16.5802	0.01321
11.5875	0.01004	16.5924	0
11.5997	0.01104	16.6046	0.00508
11.6119	0.01406	16.6168	0.01016
11.6241	0.00703	16.629	0.00813
11.6364	0.00904	16.6412	0.00508
11.6486	0.01004	16.6534	0.00711
11.6608	0.02008	16.6656	0.00203
11.673	0.00703	16.6778	0.00915
11.6852	0.01305	16.6901	0.00915
11.6974	0.01606	16.7023	0.02134
11.7096	0.00904	16.7145	0.01931
11.7218	0.01205	16.7267	0.00711
11.734	0.01004	16.7389	0.01016
11.7462	0.01506	16.7511	0.01321
11.7584	0.02209	16.7633	0
11.7706	0.01606	16.7755	0.01118
11.7828	0.01104	16.7877	0.01118
11.795	0.01004	16.7999	0.00915
11.8072	0.01205	16.8121	0.01321
11.8194	0.00703	16.8243	0.00102
11.8317	0.01205	16.8365	0.01016
11.8439	0.01305	16.8487	0.01118
11.8561	0.01004	16.861	0.01321
11.8683	0.01305	16.8732	0.00813
11.8805	0.01205	16.8854	0.0061
11.8927	0.01506	16.8976	0.00508
11.9049	0.00803	16.9098	0
11.9171	0.01205	16.922	0.00407
11.9293	0.01406	16.9342	0.01423
11.9415	0.00803	16.9464	0.01118
11.9537	0.02209	16.9586	0.00305
11.9659	0.00904	16.9708	0.00711
11.9781	0.01305	16.983	0
11.9903	0.00904	16.9952	0.01423
12.0026	0.01305	17.0074	0.00102
12.0148	0.01004	17.0196	0.00203
12.027	0.01205	17.0319	0.01829
12.0392	0.00803	17.0441	0.00915
12.0514	0.01205	17.0563	0.0122
12.0636	0.01406	17.0685	0.0122
12.0758	0.01807	17.0807	0.01321
12.088	0.01004	17.0929	0.00711
12.1002	0.01908	17.1051	0.00915
12.1124	0.01606	17.1173	0.01931
12.1246	0.01406	17.1295	0.00915
12.1368	0.01606	17.1417	0.01016
12.149	0.01305	17.1539	0.01016
12.1613	0.02108	17.1661	0.0122
12.1735	0.01104	17.1783	0.00305
12.1857	0.01004	17.1906	0.00407
12.1979	0.01908	17.2028	0.01524
12.2101	0.01606	17.215	0
12.2223	0.01004	17.2272	0.01016
12.2345	0.01205	17.2394	0.00813
12.2467	0.00602	17.2516	0.00711
12.2589	0.01506	17.2638	0.01016
12.2711	0.01104	17.276	0.0061
12.2833	0.00703	17.2882	0.00508
12.2955	0.01707	17.3004	0.00915
12.3077	0.01305	17.3126	0.01423
12.3199	0.01807	17.3248	0.0061
12.3322	0.01305	17.337	0.0061
12.3444	0.01205	17.3492	0.00915
12.3566	0.01004	17.3615	0.01016
12.3688	0.01205	17.3737	0.00711
12.381	0.01406	17.3859	0.00102
12.3932	0.01908	17.3981	0.01016
12.4054	0.01807	17.4103	0.01423
12.4176	0.01004	17.4225	0.01016
12.4298	0.01707	17.4347	0.00407
12.442	0.00502	17.4469	0.01321
12.4542	0.01707	17.4591	0.01118
12.4664	0.01807	17.4713	0.0061
12.4786	0.01305	17.4835	0.00305
12.4908	0.00904	17.4957	0.01829
12.503	0.01406	17.5079	0.00813
12.5152	0.01606	17.5201	0.01524
12.5275	0.01205	17.5323	0.00915
12.5397	0.02209	17.5446	0.01423
12.5519	0.01707	17.5568	0.00407
12.5641	0.01908	17.569	0.00407
12.5763	0.01205	17.5812	0.00203
12.5885	0.01606	17.5934	0.0061
12.6007	0.01908	17.6056	0.01321
12.6129	0.01406	17.6178	0.00813
12.6251	0.01305	17.63	0.00508
12.6373	0.01305	17.6422	0
12.6495	0.01104	17.6544	0.00305
12.6617	0.02108	17.6666	0.0061
12.6739	0.00803	17.6788	0.00305
12.6861	0.01406	17.691	0.00508
12.6984	0.02108	17.7032	0.00813
12.7106	0.01205	17.7155	0.01016
12.7228	0.01707	17.7277	0.0061
12.735	0.01205	17.7399	0.00813
12.7472	0.00502	17.7521	0.0061
12.7594	0.01908	17.7643	0.01016
12.7716	0.01004	17.7765	0.0061
12.7838	0.00904	17.7887	0.00711
12.796	0.01305	17.8009	0.01626
12.8082	0.01305	17.8131	0.00813
12.8204	0.01606	17.8253	0.01524
12.8326	0.01205	17.8375	0.01118
12.8448	0.00904	17.8497	0.0122
12.857	0.01908	17.8619	0.00305
12.8693	0.01305	17.8741	0.0061
12.8815	0.01406	17.8864	0.01016
12.8937	0.01908	17.8986	0.00813
12.9059	0.01004	17.9108	0.00203
12.9181	0.01908	17.923	0.0061
12.9303	0.01305	17.9352	0.00407
12.9425	0.00602	17.9474	0.0061
12.9547	0.01506	17.9596	0.00915
12.9669	0.00803	17.9718	0
12.9791	0.01506	17.984	0.00508
12.9913	0.01707	17.9962	0.0122
13.0035	0.01004	18.0084	0.00407
13.0157	0.01908	18.0206	0.01524
13.028	0.01004	18.0328	0.00915
13.0402	0.01807	18.045	0.00711
13.0524	0.00502	18.0572	0.00407
13.0646	0.02008	18.0694	0.00711
13.0768	0.01506	18.0817	0.00102
13.089	0.01707	18.0939	0.0061
13.1012	0.01506	18.1061	0.0122
13.1134	0.01807	18.1183	0.00813
13.1256	0.01305	18.1305	0.00305
13.1378	0.01205	18.1427	0.01524
13.15	0.01104	18.1549	0.01016
13.1622	0.01707	18.1671	0.00102
13.1744	0.01506	18.1793	0.00711
13.1866	0.01807	18.1915	0.01524
13.1989	0.02711	18.2037	0.00711
13.2111	0.01104	18.2159	0.00915
13.2233	0.00703	18.2281	0.00915
13.2355	0.01305	18.2403	0.01016
13.2477	0.01707	18.2526	0.00813
13.2599	0.01908	18.2648	0.00813
13.2721	0.02209	18.277	0.0122
13.2843	0.01707	18.2892	0.00407
13.2965	0.01506	18.3014	0.01728
13.3087	0.02008	18.3136	0.0061
13.3209	0.01406	18.3258	0.00813
13.3331	0.01305	18.338	0.01016
13.3453	0.01606	18.3502	0.01118
13.3575	0.01406	18.3624	0.01016
13.3697	0.00803	18.3746	0.0122
13.3819	0.01205	18.3868	0.00203
13.3942	0.01104	18.399	0.00915
13.4064	0.00904	18.4112	0.00915
13.4186	0.00602	18.4235	0.01118
13.4308	0.01004	18.4357	0.01118
13.443	0.00502	18.4479	0.00915
13.4552	0.01406	18.4601	0.00915
13.4674	0.00904	18.4723	0.00508
13.4796	0.02008	18.4845	0.01626
13.4918	0.01506	18.4967	0.0061
13.504	0.01305	18.5089	0.00407
13.5162	0.01506	18.5211	0.01321
13.5284	0.01205	18.5333	0.00305
13.5406	0.01406	18.5455	0.00813
13.5528	0.01205	18.5577	0.01118
13.5651	0.01104	18.5699	0.01016
13.5773	0.01205	18.5821	0.01016
13.5895	0.01506	18.5944	0.01423
13.6017	0.01406	18.6066	0.01016
13.6139	0.00703	18.6188	0.0122
13.6261	0.01506	18.631	0.0122
13.6383	0.00803	18.6432	0.00915
13.6505	0.00904	18.6554	0.01118
13.6627	0.00803	18.6676	0.00407
13.6749	0.02209	18.6798	0.00711
13.6871	0.00803	18.692	0.01016
13.6993	0.02108	18.7042	0.00711
13.7115	0.01205	18.7164	0.01016
13.7238	0.01506	18.7286	0.00102
13.736	0.00904	18.7408	0.01016
13.7482	0.01205	18.7531	0.00407
13.7604	0.02008	18.7653	0.01118
13.7726	0.01305	18.7775	0.00305
13.7848	0.02209	18.7897	0.00407
13.797	0.01205	18.8019	0.00711
13.8092	0.01305	18.8141	0.00305
13.8214	0.01004	18.8263	0.01118
13.8336	0.0241	18.8385	0.01423
13.8458	0.00502	18.8507	0.00915
13.858	0.02711	18.8629	0.01016
13.8702	0.01506	18.8751	0.0122
13.8824	0.01908	18.8873	0.01016
13.8947	0.01606	18.8995	0.00813
13.9069	0.02008	18.9117	0.01118
13.9191	0.01305	18.924	0.00915
13.9313	0.01004	18.9362	0.01016
13.9435	0.01004	18.9484	0.00203
13.9557	0.01606	18.9606	0.0122
13.9679	0.01104	18.9728	0.01931
13.9801	0.01606	18.985	0.00305
13.9923	0.00904	18.9972	0.00305
14.0045	0.01606	19.0094	0.0122
14.0167	0.00904	19.0216	0.00407
14.0289	0.00803	19.0338	0.01118
14.0411	0.01807	19.046	0.00102
14.0533	0.01406	19.0582	0.0122
14.0655	0.01305	19.0704	0
14.0777	0.02209	19.0826	0.01016
14.09	0.01104	19.0948	0.01524
14.1022	0.01305	19.1071	0.01321
14.1144	0.01606	19.1193	0.01423
14.1266	0.01205	19.1315	0.00508
14.1388	0.01606	19.1437	0.00508
14.151	0.00803	19.1559	0.0122
14.1632	0.01305	19.1681	0.01016
14.1754	0.01305	19.1803	0.0122
14.1876	0.00904	19.1925	0.01829
14.1998	0.01104	19.2047	0.00508
14.212	0.01506	19.2169	0.00102
14.2242	0.01305	19.2291	0.00508
14.2364	0.01305	19.2413	0.01118
14.2486	0.02008	19.2535	0.00915
14.2609	0.02008	19.2657	0.01016
14.2731	0.01104	19.278	0.0122
14.2853	0.01104	19.2902	0.01524
14.2975	0.01406	19.3024	0.00915
14.3097	0.01305	19.3146	0.00407
14.3219	0.00502	19.3268	0.00407
14.3341	0.00602	19.339	0.00915
14.3463	0.01406	19.3512	0.01016
14.3585	0.00502	19.3634	0.00407
14.3707	0.01104	19.3756	0
14.3829	0.00602	19.3878	0.0122
14.3951	0.01004	19.4	0.01931
14.4073	0.01004	19.4122	0.00102
14.4195	0.01908	19.4244	0.01118
14.4318	0.01104	19.4366	0.00508
14.444	0.01004	19.4489	0.00305
14.4562	0.02108	19.4611	0.0061
14.4684	0.01104	19.4733	0.00305
14.4806	0.01305	19.4855	0.00915
14.4928	0.00904	19.4977	0.0061
14.505	0.0241	19.5099	0.0122
14.5172	0.01506	19.5221	0.01423
14.5294	0.01707	19.5343	0.00711
14.5416	0.00703	19.5465	0.01118
14.5538	0.01406	19.5587	0.00813
14.566	0.01104	19.5709	0.0122
14.5782	0.00602	19.5831	0.01118
14.5905	0.01205	19.5953	0.00711
14.6027	0.01205	19.6075	0.00305
14.6149	0.01104	19.6197	0.00508
14.6271	0.01707	19.6319	0.00407
14.6393	0.01104	19.6442	0.00915
14.6515	0.00904	19.6564	0.01321
14.6637	0.01004	19.6686	0.02033
14.6759	0.01707	19.6808	0.00813
14.6881	0.01104	19.693	0.01321
14.7003	0.01104	19.7052	0.00711
14.7125	0.01606	19.7174	0.00102
14.7247	0.01908	19.7296	0
14.7369	0.01104	19.7418	0.01016
14.7491	0.00904	19.754	0.00407
14.7614	0.01205	19.7662	0.0061
14.7736	0.00502	19.7784	0.01524
14.7858	0.01406	19.7906	0.00407
14.798	0.01104	19.8028	0.01423
14.8102	0.01305	19.8151	0.01524
14.8224	0.01606	19.8273	0.00508
14.8346	0.00602	19.8395	0.0061
14.8468	0.00904	19.8517	0.00813
14.859	0.01205	19.8639	0.00711
14.8712	0.01205	19.8761	0.0122
14.8834	0.01606	19.8883	0.00508
14.8956	0.00803	19.9005	0.01016
14.9078	0.01707	19.9127	0.00508
14.92	0.00904	19.9249	0.00813
14.9322	0.01707	19.9371	0.00203
14.9444	0.01104	19.9493	0.0061
14.9567	0.01807	19.9615	0.00203
14.9689	0.01606	19.9737	0.01423
14.9811	0.01205	19.986	0.00711
14.9933	0.01807	19.9982	0.01016
15.0055	0.01104	20.0104	0.01321
15.0177	0.01305	20.0226	0.00305
15.0299	0.01305	20.0348	0.01524
15.0421	0.01406	20.047	0.01016
15.0543	0.00904	20.0592	0.01626
15.0665	0.01004	20.0714	0.00711
15.0787	0.00703	20.0836	0.00508
15.0909	0.01406	20.0958	0.0061
15.1031	0.01406	20.108	0.0122
15.1153	0.01406	20.1202	0.0122
15.1276	0.01205	20.1324	0.00813
15.1398	0.00502	20.1446	0.00508
15.152	0.01205	20.1569	0.0122
15.1642	0.00803	20.1691	0.0122
15.1764	0.01205	20.1813	0.01423
15.1886	0.01606	20.1935	0.01118
15.2008	0.01205	20.2057	0.0122
15.213	0.01305	20.2179	0.00711
15.2252	0.01205	20.2301	0.0061
15.2374	0.01406	20.2423	0.00813
15.2496	0.01004	20.2545	0.0122
15.2618	0.01104	20.2667	0.00813
15.274	0.01606	20.2789	0.00915
15.2863	0.01406	20.2911	0.01829
15.2985	0.01104	20.3033	0.01829
15.3107	0.01406	20.3156	0.01423
15.3229	0.01004	20.3278	0.01118
15.3351	0.01506	20.34	0.01321
15.3473	0.01606	20.3522	0.00203
15.3595	0.01104	20.3644	0.01118
15.3717	0.01406	20.3766	0.01321
15.3839	0.00703	20.3888	0.01321
15.3961	0.01506	20.401	0.01118
15.4083	0.01406	20.4132	0.00305
15.4205	0.01205	20.4254	0.00305
15.4327	0.01506	20.4376	0
15.4449	0.01606	20.4498	0.01321
15.4572	0.00602	20.462	0.01118
15.4694	0.01104	20.4742	0.00508
15.4816	0.02309	20.4865	0.01118
15.4938	0.00803	20.4987	0.00915
15.506	0.01506	20.5109	0.01524
15.5182	0.01205	20.5231	0.01321
15.5304	0.01406	20.5353	0.00813
15.5426	0.00703	20.5475	0.01321
15.5548	0.01004	20.5597	0.00915
15.567	0.01205	20.5719	0.00407
15.5792	0.01004	20.5841	0.00305
15.5914	0.00602	20.5963	0.02134
15.6036	0.01506	20.6085	0.00813
15.6158	0.01205	20.6207	0.0122
15.628	0.00602	20.6329	0.00915
15.6402	0.01406	20.6451	0.01016
15.6525	0.01908	20.6573	0.01524
15.6647	0.01707	20.6696	0.01118
15.6769	0.01707	20.6818	0.00711
15.6891	0.00803	20.694	0.02337
15.7013	0.01406	20.7062	0.00203
15.7135	0.02209	20.7184	0.00407
15.7257	0.01205	20.7306	0.00203
15.7379	0.01908	20.7428	0.01118
15.7501	0.02108	20.755	0.00813
15.7623	0.00602	20.7672	0.01118
15.7745	0.01205	20.7794	0.01626
15.7867	0.01205	20.7916	0.00508
15.7989	0.02209	20.8038	0.00813
15.8111	0.01406	20.816	0.0122
15.8234	0.01606	20.8282	0.00305
15.8356	0.01606	20.8405	0.00203
15.8478	0.01707	20.8527	0.0061
15.86	0.00703	20.8649	0.00711
15.8722	0.01406	20.8771	0.00305
15.8844	0.01606	20.8893	0.00203
15.8966	0.01707	20.9015	0.00508
15.9088	0.00904	20.9137	0.00813
15.921	0.00904	20.9259	0.00508
15.9332	0.01205	20.9381	0.01016
15.9454	0.01707	20.9503	0.00305
15.9576	0.00502	20.9625	0.00203
15.9698	0.01406	20.9747	0.0061
15.982	0.01104	20.9869	0.01016
15.9943	0.01104	20.9991	0.01118
16.0065	0.01506	21.0114	0.01118
16.0187	0.00602	21.0236	0.02033
16.0309	0.00703	21.0358	0.0061
16.0431	0.01606	21.048	0.01423
16.0553	0.01104	21.0602	0.0122
16.0675	0.01807	21.0724	0.01626
16.0797	0.01406	21.0846	0.00813
16.0919	0.01004	21.0968	0.01118
16.1041	0.00904	21.109	0.01118
16.1163	0.01406	21.1212	0.0061
16.1285	0.01305	21.1334	0.0061
16.1407	0.01104	21.1456	0.01524
16.153	0.01606	21.1578	0.01728
16.1652	0.00904	21.17	0.00711
16.1774	0.01606	21.1822	0.00407
16.1896	0.01205	21.1944	0.01626
16.2018	0.00301	21.2067	0.00915
16.214	0.01305	21.2189	0.0061
16.2262	0.01506	21.2311	0.00915
16.2384	0.00502	21.2433	0.00711
16.2506	0.00602	21.2555	0.0122
16.2628	0.00703	21.2677	0.00915
16.275	0.01406	21.2799	0.00203
16.2872	0.01205	21.2921	0.01016
16.2994	0.00301	21.3043	0.01321
16.3116	0.00803	21.3165	0.0122
16.3239	0.01205	21.3287	0.01118
16.3361	0.01205	21.3409	0.01829
16.3483	0.01707	21.3531	0.01118
16.3605	0.00602	21.3653	0.00508
16.3727	0.01104	21.3776	0.00915
16.3849	0.00904	21.3898	0.00407
16.3971	0.01707	21.402	0.00711
16.4093	0.00502	21.4142	0.00711
16.4215	0.00703	21.4264	0.00915
16.4337	0.01205	21.4386	0.01728
16.4459	0.01004	21.4508	0.00915
16.4581	0.00703	21.463	0.00711
16.4703	0.01406	21.4752	0.01016
16.4825	0.00602	21.4874	0.01524
16.4947	0.00904	21.4996	0.01626
16.5069	0.01707	21.5118	0.01423
16.5192	0.00502	21.524	0
16.5314	0.01004	21.5362	0.00711
16.5436	0.01004	21.5485	0.01016
16.5558	0.00602	21.5607	0.01016
16.568	0.01004	21.5729	0.00508
16.5802	0.00803	21.5851	0.01016
16.5924	0.01506	21.5973	0.0122
16.6046	0.01406	21.6095	0.00407
16.6168	0.01104	21.6217	0.01118
16.629	0.01104	21.6339	0.01016
16.6412	0.01305	21.6461	0.01321
16.6534	0.01606	21.6583	0.0122
16.6656	0.01004	21.6705	0.01524
16.6778	0.01305	21.6827	0.00508
16.6901	0.01506	21.6949	0.00813
16.7023	0.01406	21.7071	0.0122
16.7145	0.00703	21.7194	0
16.7267	0.00301	21.7316	0.01321
16.7389	0.01104	21.7438	0.01931
16.7511	0.01707	21.756	0.00915
16.7633	0.01205	21.7682	0.01626
16.7755	0.01506	21.7804	0.00305
16.7877	0.00904	21.7926	0.00305
16.7999	0.00602	21.8048	0.01423
16.8121	0.00803	21.817	0.01321
16.8243	0.02108	21.8292	0.01118
16.8365	0.01205	21.8414	0.00508
16.8487	0.01205	21.8536	0.01118
16.861	0.01305	21.8658	0.01626
16.8732	0.00904	21.8781	0.00203
16.8854	0.01707	21.8903	0.00915
16.8976	0.01104	21.9025	0.00203
16.9098	0.01305	21.9147	0.00508
16.922	0.00803	21.9269	0.01626
16.9342	0.01606	21.9391	0.00102
16.9464	0.00904	21.9513	0
16.9586	0.01104	21.9635	0.01524
16.9708	0.00803	21.9757	0
16.983	0.01205	21.9879	0.01626
16.9952	0.01004	22.0001	0.0122
17.0074	0.01205	22.0123	0.00813
17.0196	0.01506	22.0245	0
[truncated: 2,097 more rows]

## Sheet: Fig. 5a
	Wavelength (nm)	Wavelength (nm)	Wavelength (nm)	Wavelength (nm)	Wavelength (nm)	Wavelength (nm)	Wavelength (nm)	Wavelength (nm)	Wavelength (nm)	Wavelength (nm)	Wavelength (nm)	Wavelength (nm)	Wavelength (nm)	Wavelength (nm)	Wavelength (nm)	Wavelength (nm)	Wavelength (nm)	Wavelength (nm)	Wavelength (nm)	Wavelength (nm)	Wavelength (nm)	Wavelength (nm)	Wavelength (nm)	Wavelength (nm)	Wavelength (nm)	Wavelength (nm)	Wavelength (nm)	Wavelength (nm)	Wavelength (nm)	Wavelength (nm)	Wavelength (nm)	Wavelength (nm)	Wavelength (nm)	Wavelength (nm)	Wavelength (nm)	Wavelength (nm)	Wavelength (nm)	Wavelength (nm)	Wavelength (nm)	Wavelength (nm)	Wavelength (nm)	Wavelength (nm)	Wavelength (nm)	Wavelength (nm)	Wavelength (nm)	Wavelength (nm)	Wavelength (nm)	Wavelength (nm)	Wavelength (nm)
	549.962	551.181	552.408	553.644	554.887	556.139	557.399	558.667	559.944	561.229	562.522	563.825	565.136	566.456	567.785	569.123	570.47	571.826	573.192	574.567	575.952	577.346	578.749	580.163	581.586	583.019	584.463	585.916	587.38	588.854	590.338	591.834	593.339	594.856	596.383	597.922	599.472	601.032	602.605	604.188	605.783	607.39	609.009	610.64	612.282	613.937	615.604	617.284	618.976
Time (ps)	ΔOD	ΔOD	ΔOD	ΔOD	ΔOD	ΔOD	ΔOD	ΔOD	ΔOD	ΔOD	ΔOD	ΔOD	ΔOD	ΔOD	ΔOD	ΔOD	ΔOD	ΔOD	ΔOD	ΔOD	ΔOD	ΔOD	ΔOD	ΔOD	ΔOD	ΔOD	ΔOD	ΔOD	ΔOD	ΔOD	ΔOD	ΔOD	ΔOD	ΔOD	ΔOD	ΔOD	ΔOD	ΔOD	ΔOD	ΔOD	ΔOD	ΔOD	ΔOD	ΔOD	ΔOD	ΔOD	ΔOD	ΔOD	ΔOD
-120	0.00112	0.00016227	0.00020863	0.000127995	-0.000239004	6.07258e-05	0.00117	-0.000530361	3.62613e-05	8.756e-05	0.000469358	-0.00044233	0.000141663	-0.000144774	8.24539e-05	0.00055084	0.000846988	0.000482095	0.000502776	-0.000211735	0.000340973	-0.000171368	0.000248186	0.000485056	0.000604055	0.0004776	0.000446326	0.000446128	0.000247083	0.000142146	0.000462106	-0.000114193	0.000148557	5.91909e-05	0.000860402	0.000245058	0.000275247	0.000375263	0.000356374	-0.000323223	0.000243423	3.05829e-05	8.88212e-05	-0.000530719	0.000217982	2.31908e-05	0.000204812	0.000181743	4.70869e-05
-116	0.000356008	0.000429801	0.000680196	-0.00135	-0.000914927	0.000812033	0.00116	0.000634419	0.00145	0.000705199	0.00024485	0.000333758	0.000455498	0.000231372	-7.13019e-05	0.000178271	-0.00011709	0.000796633	0.000160646	0.00047656	0.000416649	0.000269969	0.000282182	0.000363406	0.000243557	0.000209368	-0.000435906	0.000795903	-4.51286e-05	0.000271759	0.000359791	-0.000165668	0.000170528	-0.000138232	-0.000348991	0.00015617	0.000688293	0.000112399	9.52697e-05	0.000106144	0.000212135	0.00058545	9.87012e-05	8.08067e-05	-3.71951e-05	-0.000206117	-0.000319438	0.000408791	0.000135929
-112	-0.000362201	-0.000986575	-0.000392397	-0.000542738	-0.000782883	-0.000742668	-0.00101	0.000128469	-0.00111	0.000156708	-1.73545e-05	0.000111743	0.000346029	7.65927e-05	-0.00022462	-0.000627581	-0.000508475	-0.000924654	-0.000242256	-0.00119	-0.00138	0.000303067	-0.000635764	-0.000280345	-0.000460346	-7.47818e-06	-3.36787e-05	-0.00026214	0.000360653	-0.000760067	-0.000412412	-0.000656417	-0.00073021	-0.000392771	-0.000539654	-0.000199731	-0.000395661	-0.000688202	-0.000304696	-0.000356908	-0.000364002	-0.000327268	-0.000582416	-0.000605244	-0.000412626	-3.9735e-05	-0.000191158	-0.000453087	-0.000350517
-108	-0.000853154	-0.00138	-8.03441e-05	-3.93019e-05	-0.00090899	-0.00118	-0.0019	0.000291563	0.000192478	0.000279371	-0.000332317	-0.000297861	3.30547e-05	-0.00070944	-0.00138	0.000614239	-0.000745934	-0.000208936	0.000593781	0.000107302	-0.000617461	6.57605e-05	-0.000292847	5.35488e-05	-0.000582647	-0.000515331	-0.0002784	-0.000176728	0.000146863	-0.000475186	0.000103432	7.93556e-05	-0.000400261	0.000329079	-0.00016325	-0.000382689	0.000365998	-7.81401e-05	-0.000238995	-0.000129939	-0.000312964	3.36996e-06	5.64348e-05	8.47344e-05	3.5784e-05	-0.000345571	-0.000133372	-0.000526467	-0.00024996
-104	-0.000314761	-0.000275143	0.00209	0.000816985	0.00152	0.00106	-0.00012476	-0.000362365	-0.00105	-0.000925623	-0.00103	-0.000188493	-0.000771113	-4.78155e-05	0.00112	0.000960718	0.000260022	0.000665805	-0.000274019	0.00025757	6.29259e-05	-0.000167909	-0.000523057	-0.000283901	0.000156234	-0.000540171	0.000290018	-0.000447525	-0.000353183	0.000118964	-0.000191372	-0.000451782	0.000183511	4.25425e-06	0.000151144	0.000189135	0.000156598	-2.01253e-05	-0.000355129	0.000146791	-1.49865e-05	-0.000187492	-2.04063e-05	-0.000159418	0.000199908	6.14376e-05	-0.000251063	-0.000173686	0.000121135
-100	-0.00115	-0.000289483	-0.00059301	-0.000320713	-0.00044395	-0.000261715	0.00018086	0.00119	-0.000227009	-0.000449575	0.000550905	-0.00107	0.00107	-7.68323e-05	-0.00118	0.000793582	8.75445e-05	0.00114	0.0011	-0.000764001	0.000858583	-0.000130693	-0.000281582	0.000614194	0.000653253	-0.000247683	0.000451622	0.000469759	-5.79547e-06	-0.000301025	0.000407846	-0.000190442	5.28213e-05	0.000314478	0.000166922	1.69157e-05	-0.000326075	-9.45159e-05	-0.000137022	-0.000109767	-0.000262045	-0.000141461	5.99045e-05	-8.9585e-05	-6.01825e-05	0.000434568	0.000535929	1.503e-05	-0.000190348
-96	0.00268	0.000821302	0.00213	0.00213	-0.00148	-0.000678904	0.00116	0.00093051	0.000492178	-0.000744162	0.000902248	0.000504215	-0.000145936	0.000787475	-7.27582e-05	-0.000307638	0.000378379	0.000832418	5.25661e-05	-0.000218653	0.000737128	-0.000511194	0.000100008	0.000174669	0.000555056	0.000357176	-0.000226817	0.000843747	0.000572096	0.0006236	0.000722011	0.000360235	0.000327641	-5.98343e-05	0.000374529	4.31479e-05	-8.91331e-05	-5.95735e-05	0.000290616	0.000366673	0.000165782	0.000395669	-6.05162e-06	0.00053505	0.00036768	6.71512e-05	-8.64653e-05	-3.49684e-05	0.000420436
-92	0.00177	4.04498e-05	0.00036213	0.000593273	-0.000614546	0.000639184	0.000883091	0.000808242	0.000187795	0.000218462	0.0011	0.000169052	0.000100058	0.000297937	-0.000436656	-6.63669e-05	-7.40207e-05	0.000568681	1.84778e-05	0.000296426	-6.83654e-05	0.000225228	0.000363801	0.000341405	0.000242526	0.000349409	-6.44452e-05	0.000364264	0.000797097	7.12103e-05	-0.000174826	-4.69825e-05	0.000203366	-4.32188e-05	0.000259105	1.13382e-05	0.000253818	-0.000256005	1.20508e-05	-0.000306953	-0.00018962	-0.000114389	-2.6417e-05	0.00019819	0.00013185	-0.000141522	-2.87176e-05	4.37178e-05	0.000254316
-88	-9.55029e-06	0.000775241	0.00151	0.00117	0.000426694	0.000885735	0.00128	0.000731674	-0.000393417	-0.000271018	0.00033592	4.48402e-05	0.000445561	-0.000352009	-0.000840472	0.000613512	-0.00056294	0.00119	-0.00157	0.000690329	-0.000765019	-0.000408444	-0.00027504	0.000163738	-0.000277874	-9.00057e-05	0.000295574	-0.000158561	-0.000596005	-1.11018e-05	-0.000372957	0.000182751	-0.000276288	1.32483e-06	-9.84178e-05	0.00037695	-0.000438206	0.000334358	-0.000267843	-0.000481772	8.25288e-05	0.000350818	-0.000205317	2.33912e-05	0.00041503	-0.000613387	5.12178e-05	0.000208966	0.000312823
-84	-0.00226	-0.000985391	-0.00171	-0.00117	-0.000194039	0.000117923	-0.00061219	0.000562471	-0.000863227	-0.001	-5.63633e-05	-0.000299591	0.000634923	-0.000194718	0.000626679	-0.000248618	-7.34753e-06	-0.000704729	-0.000106246	-0.000884844	-0.000513311	-0.00033409	0.000577066	-0.000539765	-4.47834e-05	-0.000928458	3.55939e-06	-0.000162571	-0.00115	-0.00030645	-0.000105817	-0.000382245	0.00032892	-0.000300897	-0.000433264	0.000260776	-0.000667579	-0.000580032	-0.00064174	0.000448814	-0.000458732	-0.000324263	-0.000514113	0.000184966	-0.000833163	-0.000531641	-0.000176487	0.000249249	-0.000282092
-80	-0.000636591	-0.00187	0.000836104	-0.000112723	-0.000706323	0.000513059	0.000525762	0.000877866	-0.000550029	0.000499244	0.000178737	-0.00065884	0.000176489	-0.00103	-6.37499e-05	-3.8285e-05	-5.81156e-05	0.000385925	0.000424746	-0.00101	0.000971048	-3.7557e-05	-5.64288e-05	-0.000479317	-0.000118638	0.000427807	-0.000449462	5.35321e-05	3.81227e-05	1.31236e-05	-2.73504e-05	-0.000263123	0.000568411	-0.000383941	0.000351689	0.000356732	-0.000316676	2.22112e-05	0.000224121	-0.000150976	0.000256129	5.18569e-05	0.000148175	-2.03892e-05	0.000129887	0.000315562	-0.00016245	-0.000385639	0.000113494
-76	0.000935741	-0.000876161	0.00104	0.000280463	0.000915078	0.00080603	-0.000310612	0.000495627	0.000789554	-0.0001711	-0.000178217	-0.000521521	-1.05536e-05	-1.67439e-05	0.000462257	0.000741775	-0.000897202	-0.000273176	0.000441251	0.000668307	-0.000410796	0.000528387	-0.000425075	0.000621296	-0.000154724	0.000448744	-0.000163924	-0.000244243	0.000451933	-0.000135692	0.000413825	-2.70863e-05	0.0003223	0.000469543	-0.000406459	0.000396006	0.000104909	0.000226025	-0.000351771	-9.26428e-05	0.000500751	5.86959e-05	-2.84636e-05	0.000239358	-0.000213657	-0.000202089	0.00029119	0.00028223	0.000117274
-72	-0.000108744	-0.000915079	-0.000946883	-0.00144	-0.000659843	-0.00113	-0.000478591	0.000894453	-0.000872757	-0.00162	-0.000341399	-0.000991194	-0.000590446	6.8643e-05	3.18159e-05	-0.000165206	0.000144024	-0.000145845	-0.000788535	-0.000478491	0.000253777	-0.000275667	-0.000256663	-3.80837e-05	-0.000637506	-0.00046724	-0.000445189	0.00017607	-0.00077537	-0.000554589	-0.000458578	-8.97267e-05	-0.000251421	5.84373e-05	-3.69125e-05	0.0002133	0.000223815	-0.000467688	-0.000238438	-0.000693078	-0.000650839	-0.000514301	-0.000199286	-0.00035441	-0.000349269	-0.000600032	-0.000305715	-0.000110945	-0.000287577
-68	0.000975411	-0.000972734	-0.00257	-0.00124	0.000417198	0.000100657	-0.000284261	0.000346192	6.24907e-05	0.000194451	-0.00103	0.000778694	0.000546766	0.000571041	-0.000205269	8.86997e-05	0.000313852	0.000623417	-0.000199097	-0.000111674	-0.000252442	0.000313702	0.000609744	-0.000341918	0.000133156	-0.000466118	0.000303042	0.000151923	-0.000527323	0.000479913	8.73885e-05	1.05759e-05	0.000247127	-4.97633e-05	0.000103532	-8.74638e-05	-0.000223458	-0.000161545	-0.000134845	-8.78952e-07	0.000132962	0.000336022	3.91296e-05	0.000118598	-0.000170815	8.5894e-05	0.0002588	0.00035816	-0.000471579
-64	0.00168	0.00134	0.00101	-0.000115722	0.000335048	3.16125e-05	-9.81822e-05	0.000470955	0.000607358	-0.000366066	2.91846e-05	-0.000707872	-0.000402732	0.00086886	0.000551122	-0.00115	0.000616105	-0.000633996	-0.000250669	-0.000117791	-0.000452569	-0.000843309	-5.66808e-06	-0.000536874	-0.00038453	-0.000299709	-0.00064919	-0.000460821	-0.000238402	-0.000672273	-0.000278534	-3.52069e-05	-0.000593092	-0.000225207	5.93639e-05	-0.000784199	-0.000289998	0.00015733	-0.000692976	-0.000210452	0.000119259	-0.000115899	0.000132368	7.86068e-05	0.000175772	5.45266e-05	-0.000419651	-2.54697e-05	-0.000371138
-60	-0.000491415	0.00125	0.000270929	-0.00126	0.00155	-0.000900636	0.000178901	-0.000615881	-0.00107	-9.75223e-05	-0.000136929	-8.39302e-05	0.000171363	0.00107	-0.000925463	-0.00116	-0.000701885	0.000657867	-0.00106	-0.00109	1.27656e-05	-5.30996e-05	0.000711869	-0.000307651	-0.000230629	-0.000275248	-0.000611109	-0.000665998	-0.000630449	-0.000309225	-1.476e-05	0.00042285	-0.00024551	-0.000357507	1.58149e-05	-0.000341877	-0.000232568	0.000100234	0.000351373	-1.69304e-06	-7.84529e-05	1.43994e-05	3.77178e-05	0.000108735	0.000208271	-0.000112415	-0.000820267	-0.000186696	-0.000517216
-56	0.00282	0.00135	0.00124	-0.000334424	0.000558668	0.00139	-0.000153098	0.000234938	0.00111	-0.000963943	7.89457e-05	-0.00145	-0.00124	-0.000381375	0.00088785	0.000144931	-4.82254e-05	0.000234176	0.00051954	-4.7543e-05	2.3011e-05	-2.92189e-06	-0.000779894	0.000145421	-6.77856e-05	9.81152e-05	0.000609862	-0.000164433	-0.000460093	-0.000185929	0.000125461	0.000560639	-0.000121373	0.000555622	1.63322e-05	-0.000114081	-0.00041608	-0.000143814	-0.000159979	-0.000290793	0.000705053	-7.81124e-05	4.53089e-05	-8.15557e-05	0.000292909	-0.000247838	-0.000218497	-0.000341919	6.46935e-05
-52	0.00125	0.00162	-0.00082067	0.000864127	-0.000708928	-0.000245609	-0.000265825	0.000373343	-0.000678851	-0.000600964	-0.000385643	-0.000906062	-0.000492524	-0.000295141	0.000760319	-0.000139319	-0.00104	0.000592475	-0.000331513	0.000323092	-0.000388168	-0.000777515	-0.000430844	-0.000469414	-5.79896e-05	-0.000309493	5.54402e-05	-0.000135794	-0.000229634	0.000175518	-0.000519266	7.92711e-05	0.000142277	0.000115063	-0.000128372	-0.00038391	0.000495402	0.000278043	0.000509245	0.000277728	0.000214926	0.000143788	-8.57837e-05	2.16786e-05	-0.000232798	3.7761e-05	0.000377691	-2.0863e-05	-6.99805e-06
-48	0.000179588	8.82171e-05	-0.000461779	0.00168	0.0016	-0.000942353	0.000332571	0.00148	0.00109	0.000218591	0.0013	-0.000475658	-0.000700975	0.000596673	0.000797664	0.000145395	0.000918531	0.000335678	0.000229389	0.000220159	-0.000468306	1.30886e-05	0.000329252	0.00092574	5.07298e-05	0.000451932	0.000389648	-0.000229665	0.00018045	-7.3912e-05	-7.55319e-05	0.000656117	-3.1079e-05	-0.000135808	-0.000280693	0.000365417	0.000127743	1.87563e-05	0.000668824	0.000229903	0.000280499	2.79824e-05	4.78637e-05	-0.000152161	0.000321429	-0.000253203	8.21333e-05	0.000360952	0.000122972
-44	-0.00107	-0.00107	-0.00108	0.000638233	-0.000485127	-0.000606095	0.000417132	-0.00113	-0.000597022	-0.000160937	0.00107	0.000765954	-0.000520185	0.000444831	-0.000753118	-0.000576345	-0.000415471	-0.000650989	-0.000164064	-9.3914e-05	0.000260061	0.00031624	-0.00026936	-0.000141496	7.47376e-06	-0.000359388	-0.000255129	0.000367356	-8.72441e-05	9.07154e-05	-0.000209697	0.00034616	-0.000127707	-0.000317292	-0.000867904	-6.91422e-05	-0.000265431	0.000117608	-9.60168e-05	-1.39981e-05	-0.000258255	0.000210955	0.000378752	-8.33023e-05	0.000123111	-0.000153877	-0.000180471	-9.17711e-05	-0.000336818
-40	0.000514308	-7.15603e-05	0.00213	0.000430168	-0.00129	-0.000306324	-0.00126	-0.00204	0.000814025	0.000370821	-0.00188	-0.000716756	-0.000550661	-0.000380646	-0.000529994	2.37795e-05	-0.00116	-0.000113096	-1.10638e-05	-0.000837486	-0.000540263	-0.000572248	-0.000341873	-0.000492423	-3.78432e-05	-0.0002841	5.84378e-05	-0.000926091	-0.000508182	-0.000208288	-0.000102178	-0.00025943	7.63366e-05	0.000222224	6.90033e-05	-0.000173492	-0.000207242	-0.000135874	-4.13422e-05	6.29834e-05	-0.000508132	4.89463e-05	-0.000358716	-5.1297e-05	0.000156308	-0.000295945	-6.04655e-05	-0.000360256	3.02705e-05
-36	0.000685072	0.000985328	-8.65802e-05	0.000415484	-0.000252742	5.56238e-05	0.000199636	0.000871071	0.000473616	-0.000861134	-9.83266e-05	0.000736094	0.00205	0.000362342	-0.000376914	0.000443517	0.00038278	0.00056659	0.000634007	-0.000538707	8.85202e-06	0.000101583	-0.000223556	-0.000212374	0.000233112	0.000282938	0.000496342	1.19265e-05	0.000288376	0.000549612	0.000264838	-0.000672088	0.0003118	-5.8316e-05	0.000216253	0.000146443	0.000736819	-4.83457e-05	0.000465699	-0.000109275	6.0067e-05	-0.000143273	8.37602e-05	0.000404883	-0.00026451	0.000184331	0.00019667	3.59829e-05	0.000194758
-32	0.000259559	-0.000173307	0.00105	0.00129	0.00122	-0.0017	0.00187	0.000705103	-0.000268221	0.000329192	0.000868458	-0.00122	0.000702385	0.000828949	-0.000201687	0.000229683	-8.81323e-05	0.000301798	-0.000108729	-0.000338565	0.000960398	-0.000627842	0.000312426	0.000195552	-0.000311681	-0.00010481	0.000559226	-0.000459175	0.000444017	-6.40394e-05	-1.77817e-05	-0.000586621	0.000413327	0.000287149	0.000427357	-0.000121967	0.000367451	8.46787e-05	-0.000236987	-0.000305951	7.52463e-05	0.000227265	-0.000306326	0.000101612	-8.96325e-05	0.000136398	0.000177123	0.000149103	-1.98297e-05
-28	-0.000589755	-0.000143596	0.000195391	-7.11901e-05	0.00024508	-0.00112	-0.000414657	0.000611745	-0.000178831	-0.00041611	-0.000128727	-8.45938e-05	-0.000892348	0.00103	-0.000529833	-0.000341228	0.000553243	0.000618334	0.000646803	-0.000395885	0.00019607	0.000399314	0.000369539	-0.000589867	-0.000728399	0.000182195	2.73146e-05	-0.000414866	0.000536698	-0.000205072	0.000523463	-0.000484543	7.51966e-05	0.00064413	0.000456491	-0.000193597	0.000368122	0.000190515	-2.21853e-05	0.000364477	0.000187789	4.09973e-05	-0.00019347	0.000407152	3.78231e-05	0.000369077	0.000270868	-0.000576177	-3.81491e-07
-24	-0.000106131	0.00156	0.000669701	0.0011	0.000245708	-0.000640247	-0.000259704	0.000387254	-0.000354143	0.000451358	0.000672881	0.000284799	0.000759629	0.000656565	0.000111487	0.000235774	4.18376e-05	-0.000444453	-0.000725813	0.000629709	3.27273e-05	0.000175917	0.00065647	0.00011975	0.000445762	0.000188418	0.000814802	2.2701e-06	0.000205066	0.000100234	7.10448e-05	0.000129495	0.000184123	0.000130238	0.000534269	-0.000234262	1.47521e-05	0.000164786	0.000157888	-2.94698e-05	9.97956e-06	-8.48899e-06	2.52359e-05	-0.000355029	0.000164408	0.000303686	0.000221542	-0.000134138	-3.22104e-05
-20	0.000417548	-0.0013	0.00109	0.000328328	1.30455e-06	-2.36603e-05	-0.000838996	-0.000340871	0.000385929	0.000586671	-0.000380594	-0.000388887	0.00023214	-0.000215381	0.000796581	0.000632669	0.00029651	-0.000507593	-0.000317827	0.000792962	-0.00109	0.000161314	-0.000531818	0.000444583	0.000378469	-0.000204884	0.000117384	3.57686e-05	0.000306103	-0.000260041	-0.000381091	0.000164331	-0.000391893	7.99889e-05	-0.000311143	0.000537367	0.000442773	0.000107122	0.000152299	-0.000213283	-0.000349748	0.000343188	0.000241606	-4.19422e-05	-0.000271975	-2.53513e-05	5.95928e-05	1.10166e-05	0.000217418
-16	0.00156	0.000315323	-0.000507966	0.000205025	-1.29976e-05	0.000487625	0.000174934	0.000945521	-6.56839e-05	-0.000131719	-0.000762712	-0.000734181	1.4963e-05	0.000265761	-0.00108	-0.000427931	0.00014109	-0.000596977	-0.000505843	-0.000786314	-5.11026e-05	0.000664022	0.000157006	-3.36121e-05	9.76555e-05	-0.000293001	0.000223982	0.000144807	-0.000217121	-3.18687e-05	-0.000680864	-0.000448976	-0.000266164	-0.000649157	-0.000294592	-0.000567067	-0.000382447	-3.77255e-06	-2.70079e-05	-0.000129918	-0.000190261	-0.000367608	-0.000378354	-0.000837461	-0.000516644	-0.000269124	-5.18333e-05	-0.000263506	-0.000371812
-12	-0.00133	-0.000527387	-1.45466e-05	0.00126	0.000542445	8.35004e-05	0.000408407	-0.000696783	-9.17417e-05	-1.28637e-05	-0.00132	0.00166	0.000758564	0.000593722	8.30888e-05	5.90458e-05	0.000533881	0.000377583	-0.000130557	0.000791704	0.000278322	-0.00016815	-0.000163012	0.000710655	0.000353435	-7.8209e-05	-0.000659883	-0.000545733	-0.000222364	-0.000403507	0.000211996	-0.000409398	6.02839e-05	-0.000151525	0.000242146	0.000307978	0.000628703	0.00049544	0.000198367	5.34878e-05	1.94259e-05	7.37753e-05	0.000170416	-0.00027153	-8.83207e-05	0.000195633	-0.000271975	5.89476e-05	-0.000327688
-8	0.00154	-0.000891061	-0.000213934	0.000525557	0.000474342	0.000595897	-0.000380794	0.000859131	0.00197	0.000860095	0.00138	1.35207e-05	0.000677176	0.000226008	0.00149	0.000834231	-0.00027594	0.000645155	0.000560506	0.00047831	-0.00016421	0.000169375	3.25067e-05	0.000117388	5.96689e-05	0.000417418	0.000329689	0.000411136	0.000272989	0.000327402	5.95149e-05	3.7357e-05	9.54117e-05	7.55354e-06	0.000412674	0.000144296	-0.000174184	0.00021038	-0.000469208	-0.000164028	-8.65576e-05	-0.000195915	9.71362e-05	0.000371335	3.44287e-05	-8.4533e-05	0.000148777	4.99997e-05	-0.000102451
-4	-0.000678536	0.00147	0.00125	-0.00154	0.00056897	0.000926026	0.000656586	-2.00929e-05	7.83907e-05	0.000941692	0.000242287	0.000227864	0.00058644	-0.00048331	-0.000365906	0.000370059	0.000403753	0.000979301	0.000484752	0.000472862	6.39026e-05	0.0012	0.000847549	-0.000598889	-0.000232559	0.000315922	0.000492499	0.000359992	0.000281422	0.000489269	0.000519289	0.000307335	-0.000451666	3.77495e-05	-0.000374342	-0.00019941	0.000363225	0.000116471	0.000482295	-3.00976e-06	0.000467558	0.000254711	0.000434564	0.000606491	-0.000271791	6.81275e-05	0.000367556	0.000181498	-0.000117573
0	-0.00128	-0.00137	-0.000870619	-0.00201	-0.00097453	0.00065645	-0.000268623	-0.00177	0.000736479	-0.00103	-0.000725697	-0.000683105	-0.000643181	-0.000232816	-0.000421008	-0.00087146	7.40154e-05	0.00025617	-0.000301069	-0.000842667	-0.00015617	1.88851e-05	-0.00062858	-4.67088e-05	-0.0004908	-0.000165315	4.01994e-05	-0.000177088	-0.000231324	-0.000241529	-0.00055416	0.0001023	-0.000840346	-4.45328e-05	-4.7301e-05	-0.000432178	-0.000282257	-0.000435137	-0.000224954	-2.00893e-05	0.000148559	-0.000299721	0.000210423	0.000242393	0.000154219	-1.36039e-05	5.70995e-05	-0.000332563	-0.000131544
4	-0.00567	-0.00537	-0.00655	-0.00622	-0.00932	-0.0075	-0.0107	-0.00929	-0.0096	-0.00982	-0.00984	-0.01036	-0.01049	-0.01004	-0.01038	-0.01135	-0.01015	-0.01214	-0.01078	-0.01037	-0.01108	-0.01069	-0.00986	-0.01003	-0.00934	-0.0088	-0.00913	-0.00727	-0.00749	-0.00648	-0.00566	-0.0054	-0.00501	-0.00434	-0.00412	-0.0025	-0.00234	-0.00137	-0.000865638	-0.000457073	-0.000158955	0.000849257	0.00141	0.00177	0.00239	0.0027	0.00319	0.00317	0.0033
8	-0.00547	-0.00589	-0.00558	-0.00785	-0.00857	-0.00967	-0.00688	-0.00896	-0.00784	-0.00883	-0.00777	-0.00924	-0.00956	-0.0108	-0.0108	-0.00986	-0.01001	-0.01052	-0.01083	-0.00989	-0.00983	-0.01057	-0.00908	-0.00892	-0.0084	-0.00839	-0.00905	-0.00808	-0.00733	-0.00776	-0.00639	-0.00587	-0.00545	-0.00537	-0.00502	-0.00363	-0.00412	-0.0028	-0.00275	-0.00219	-0.00125	-0.00144	-0.000629397	-0.000862055	-0.000469918	-0.000231534	0.000646198	0.000844926	0.00111
12	-0.00715	-0.0064	-0.00721	-0.00833	-0.00785	-0.00933	-0.00918	-0.00912	-0.0098	-0.00891	-0.00977	-0.01	-0.01026	-0.00964	-0.01104	-0.01116	-0.01018	-0.011	-0.01086	-0.01075	-0.0107	-0.01115	-0.01039	-0.00993	-0.01021	-0.00969	-0.00943	-0.00897	-0.00877	-0.00882	-0.0079	-0.00738	-0.00731	-0.00628	-0.00681	-0.00604	-0.00509	-0.00445	-0.00388	-0.00371	-0.00331	-0.00276	-0.00261	-0.002	-0.00195	-0.00154	-0.000541705	-0.000732315	-0.000515454
16	-0.00539	-0.00631	-0.00582	-0.00669	-0.00711	-0.00559	-0.0072	-0.00734	-0.00623	-0.00761	-0.00855	-0.00803	-0.00929	-0.00845	-0.00837	-0.0085	-0.00926	-0.00898	-0.0099	-0.00999	-0.00907	-0.00927	-0.00975	-0.00913	-0.00934	-0.00854	-0.00772	-0.0078	-0.00775	-0.00773	-0.00703	-0.0072	-0.00635	-0.00633	-0.00596	-0.00542	-0.00506	-0.00479	-0.00416	-0.0043	-0.0031	-0.00348	-0.00225	-0.00246	-0.00193	-0.00137	-0.00188	-0.00122	-0.00117
20	-0.00694	-0.00615	-0.00655	-0.00685	-0.00972	-0.00922	-0.00747	-0.0091	-0.00906	-0.01	-0.00922	-0.00932	-0.00983	-0.01153	-0.01158	-0.01084	-0.01084	-0.01148	-0.01036	-0.01074	-0.01192	-0.01035	-0.01085	-0.01061	-0.01048	-0.01001	-0.0102	-0.0102	-0.00928	-0.0094	-0.00889	-0.00875	-0.00795	-0.00766	-0.00722	-0.00679	-0.00605	-0.00583	-0.00567	-0.00515	-0.00484	-0.00429	-0.00449	-0.00379	-0.0036	-0.00315	-0.00305	-0.00259	-0.0022
24	-0.00641	-0.00614	-0.00771	-0.00538	-0.00597	-0.00738	-0.0074	-0.00796	-0.00815	-0.0091	-0.00995	-0.00901	-0.00909	-0.01015	-0.00894	-0.01052	-0.01052	-0.01031	-0.01026	-0.01063	-0.0107	-0.01083	-0.01065	-0.011	-0.01037	-0.01023	-0.0104	-0.00975	-0.0091	-0.00967	-0.00819	-0.00836	-0.00768	-0.00776	-0.00733	-0.00714	-0.00686	-0.00606	-0.00596	-0.00551	-0.00514	-0.00452	-0.00409	-0.00419	-0.00341	-0.00337	-0.00293	-0.00296	-0.00243
28	-0.00398	-0.00592	-0.0068	-0.00625	-0.00654	-0.0071	-0.00767	-0.00735	-0.00705	-0.00873	-0.00748	-0.00948	-0.00995	-0.0094	-0.00949	-0.00955	-0.00918	-0.01007	-0.01082	-0.01034	-0.01009	-0.01022	-0.01105	-0.01091	-0.01027	-0.01083	-0.01022	-0.0102	-0.01	-0.00956	-0.00865	-0.00841	-0.00838	-0.00812	-0.00796	-0.00722	-0.00695	-0.00653	-0.00658	-0.00611	-0.00573	-0.00494	-0.00464	-0.0048	-0.00376	-0.00388	-0.0039	-0.00342	-0.00292
32	-0.00553	-0.00579	-0.00658	-0.00751	-0.00695	-0.00759	-0.0082	-0.00858	-0.00958	-0.00903	-0.00909	-0.00843	-0.00954	-0.00997	-0.01078	-0.01037	-0.01078	-0.01157	-0.01105	-0.01166	-0.01106	-0.01134	-0.01139	-0.01171	-0.01075	-0.01121	-0.01039	-0.01094	-0.01094	-0.0102	-0.00986	-0.00987	-0.00953	-0.00845	-0.0086	-0.00787	-0.00777	-0.00759	-0.00682	-0.00662	-0.00646	-0.00585	-0.00566	-0.00573	-0.0046	-0.00476	-0.00425	-0.004	-0.00397
36	-0.00515	-0.00574	-0.00578	-0.00574	-0.00562	-0.00755	-0.00722	-0.00821	-0.0088	-0.00847	-0.00976	-0.00973	-0.00976	-0.00947	-0.01001	-0.0102	-0.01033	-0.01083	-0.01045	-0.01104	-0.01102	-0.01136	-0.01085	-0.01123	-0.01108	-0.01091	-0.01075	-0.01108	-0.0102	-0.01034	-0.01019	-0.0097	-0.00909	-0.00915	-0.00835	-0.00784	-0.00815	-0.00768	-0.00766	-0.00714	-0.00614	-0.00598	-0.00515	-0.00551	-0.00475	-0.00484	-0.00434	-0.00433	-0.00403
40	-0.00652	-0.00446	-0.00445	-0.00705	-0.00653	-0.00797	-0.00706	-0.00777	-0.00898	-0.00886	-0.0091	-0.0087	-0.00858	-0.00999	-0.00988	-0.01023	-0.01078	-0.01074	-0.01136	-0.01179	-0.01192	-0.01157	-0.01102	-0.01164	-0.01078	-0.01088	-0.0111	-0.01059	-0.01065	-0.01029	-0.00987	-0.00921	-0.01	-0.00971	-0.00855	-0.0091	-0.00804	-0.00784	-0.00785	-0.00711	-0.00649	-0.00631	-0.00568	-0.00542	-0.00488	-0.00495	-0.00434	-0.00407	-0.00406
44	-0.00651	-0.00633	-0.00691	-0.00849	-0.00797	-0.00667	-0.00797	-0.00957	-0.00997	-0.00854	-0.00964	-0.00849	-0.01049	-0.01117	-0.01069	-0.01095	-0.01141	-0.01105	-0.01139	-0.01143	-0.01212	-0.01105	-0.01207	-0.01162	-0.01177	-0.01173	-0.01093	-0.01173	-0.01097	-0.01087	-0.0105	-0.01053	-0.01008	-0.01007	-0.00922	-0.00891	-0.00793	-0.00773	-0.00816	-0.00789	-0.00696	-0.00703	-0.0067	-0.00616	-0.00588	-0.00498	-0.00461	-0.00486	-0.00461
48	-0.00401	-0.0059	-0.00648	-0.00643	-0.00707	-0.00731	-0.00682	-0.00784	-0.00788	-0.00876	-0.00948	-0.00857	-0.00851	-0.00953	-0.00922	-0.01024	-0.01006	-0.01107	-0.00973	-0.01036	-0.01079	-0.01089	-0.01089	-0.01082	-0.01049	-0.01094	-0.01107	-0.01035	-0.00977	-0.01009	-0.00941	-0.00903	-0.00972	-0.00928	-0.00883	-0.00801	-0.00813	-0.00777	-0.00737	-0.00703	-0.00648	-0.00631	-0.00597	-0.00561	-0.00519	-0.00515	-0.00489	-0.00415	-0.00429
52	-0.0042	-0.00501	-0.0053	-0.00459	-0.00587	-0.00569	-0.00645	-0.00541	-0.00698	-0.00763	-0.00873	-0.00902	-0.009	-0.00924	-0.00873	-0.00908	-0.00979	-0.01	-0.00932	-0.01044	-0.00999	-0.01059	-0.00998	-0.01097	-0.01022	-0.00995	-0.0097	-0.00963	-0.00944	-0.00947	-0.00916	-0.00961	-0.00865	-0.00851	-0.00831	-0.0082	-0.00756	-0.00763	-0.00669	-0.00665	-0.00664	-0.00599	-0.00554	-0.00533	-0.0052	-0.0048	-0.00429	-0.00412	-0.0037
56	-0.00585	-0.00422	-0.00522	-0.00506	-0.00617	-0.00659	-0.00631	-0.00745	-0.00743	-0.00852	-0.00874	-0.0085	-0.0083	-0.00846	-0.00956	-0.00974	-0.01011	-0.01092	-0.01131	-0.00928	-0.01136	-0.00981	-0.01095	-0.0112	-0.01084	-0.01102	-0.0102	-0.01059	-0.00969	-0.00974	-0.00986	-0.00981	-0.00907	-0.00927	-0.00916	-0.00842	-0.00825	-0.00775	-0.00729	-0.00731	-0.00671	-0.00666	-0.00582	-0.00533	-0.00541	-0.00516	-0.00493	-0.00392	-0.00405
60	-0.00514	-0.00639	-0.00651	-0.00459	-0.00743	-0.00693	-0.0072	-0.00698	-0.00812	-0.0084	-0.00777	-0.00877	-0.008	-0.00886	-0.00958	-0.00859	-0.01019	-0.00999	-0.01078	-0.00973	-0.01019	-0.01044	-0.01089	-0.01023	-0.0098	-0.0106	-0.01056	-0.01021	-0.00979	-0.01042	-0.00957	-0.00975	-0.00965	-0.00894	-0.00896	-0.00829	-0.00838	-0.00759	-0.00701	-0.00704	-0.00685	-0.00639	-0.00635	-0.00542	-0.00572	-0.00502	-0.00522	-0.00438	-0.00464
64	-0.00513	-0.0045	-0.00658	-0.00773	-0.00636	-0.00644	-0.00774	-0.00677	-0.00865	-0.00888	-0.00919	-0.00939	-0.00847	-0.00944	-0.01047	-0.01022	-0.01075	-0.00956	-0.01033	-0.0102	-0.01101	-0.01044	-0.01089	-0.01076	-0.01122	-0.01028	-0.01148	-0.0104	-0.01017	-0.01018	-0.01007	-0.00946	-0.00938	-0.00928	-0.00826	-0.0084	-0.00816	-0.00797	-0.00748	-0.00712	-0.00715	-0.00652	-0.00628	-0.00609	-0.00561	-0.00514	-0.00477	-0.00454	-0.00444
68	-0.00525	-0.00584	-0.00398	-0.00711	-0.00633	-0.00829	-0.00727	-0.00816	-0.00733	-0.00847	-0.00949	-0.00908	-0.0103	-0.00932	-0.00955	-0.01085	-0.01039	-0.0105	-0.01064	-0.01031	-0.0108	-0.01192	-0.01101	-0.01046	-0.01034	-0.01081	-0.01084	-0.01093	-0.01049	-0.01002	-0.01026	-0.00901	-0.00933	-0.00953	-0.00886	-0.0082	-0.00826	-0.00825	-0.00733	-0.00746	-0.00663	-0.00719	-0.00661	-0.00631	-0.00552	-0.00503	-0.0052	-0.00454	-0.00449
72	-0.00485	-0.0037	-0.00527	-0.00618	-0.00474	-0.00751	-0.00681	-0.00725	-0.00801	-0.00799	-0.00768	-0.00859	-0.00831	-0.00922	-0.00934	-0.01023	-0.00992	-0.01046	-0.00971	-0.00984	-0.01119	-0.01079	-0.01035	-0.01042	-0.00975	-0.01005	-0.01074	-0.01041	-0.0098	-0.01057	-0.0099	-0.00968	-0.00908	-0.00896	-0.0085	-0.00821	-0.00793	-0.00817	-0.00743	-0.0074	-0.00672	-0.00606	-0.00589	-0.00559	-0.00522	-0.00511	-0.00462	-0.00428	-0.00424
76	-0.00455	-0.00441	-0.00578	-0.00419	-0.00429	-0.00501	-0.00794	-0.00766	-0.0074	-0.00817	-0.00939	-0.00768	-0.00815	-0.00867	-0.00929	-0.0105	-0.00958	-0.01016	-0.01048	-0.01023	-0.01019	-0.0101	-0.00989	-0.01094	-0.00957	-0.01041	-0.01057	-0.01007	-0.01027	-0.00874	-0.00944	-0.00919	-0.0089	-0.00858	-0.00813	-0.0079	-0.00787	-0.00772	-0.0074	-0.00707	-0.00691	-0.00661	-0.00574	-0.00588	-0.0054	-0.00537	-0.0046	-0.00431	-0.00468
80	-0.00496	-0.00858	-0.00653	-0.00861	-0.00751	-0.00723	-0.00758	-0.00907	-0.00849	-0.00954	-0.00952	-0.00998	-0.00961	-0.00987	-0.01008	-0.01137	-0.01105	-0.01128	-0.01107	-0.01195	-0.01228	-0.0114	-0.01177	-0.01182	-0.01139	-0.01147	-0.01124	-0.01148	-0.01052	-0.01067	-0.01065	-0.01156	-0.01022	-0.00951	-0.00926	-0.00876	-0.00817	-0.00825	-0.00804	-0.00747	-0.00737	-0.00667	-0.0067	-0.00602	-0.00577	-0.00519	-0.0052	-0.00436	-0.00418
84	-0.00594	-0.00596	-0.00564	-0.00814	-0.00857	-0.00848	-0.00877	-0.00901	-0.00912	-0.01008	-0.00912	-0.01021	-0.00933	-0.0095	-0.01057	-0.01143	-0.01113	-0.01021	-0.01082	-0.01139	-0.01133	-0.01158	-0.01169	-0.01137	-0.01163	-0.01138	-0.01102	-0.01144	-0.01074	-0.01104	-0.0108	-0.01032	-0.01025	-0.00997	-0.00921	-0.00933	-0.00847	-0.00829	-0.00821	-0.00756	-0.0075	-0.00687	-0.00671	-0.00645	-0.00571	-0.00542	-0.00535	-0.00507	-0.00486
88	-0.00694	-0.00699	-0.00625	-0.00758	-0.00819	-0.00765	-0.00768	-0.00742	-0.00808	-0.00941	-0.00839	-0.00948	-0.00923	-0.01041	-0.01122	-0.0103	-0.01083	-0.01066	-0.01114	-0.01132	-0.01125	-0.01155	-0.01176	-0.01225	-0.01173	-0.01127	-0.0104	-0.01193	-0.01045	-0.01014	-0.00967	-0.0102	-0.00986	-0.00917	-0.00948	-0.00938	-0.00792	-0.00825	-0.00806	-0.00722	-0.00651	-0.00727	-0.00614	-0.00586	-0.00591	-0.0055	-0.00523	-0.00469	-0.00436
92	-0.00565	-0.0056	-0.0047	-0.0063	-0.00707	-0.00623	-0.00554	-0.00605	-0.00721	-0.00717	-0.00767	-0.00782	-0.00839	-0.00868	-0.00857	-0.00909	-0.0093	-0.00979	-0.00958	-0.00974	-0.01109	-0.00991	-0.01025	-0.00962	-0.01062	-0.011	-0.00991	-0.01028	-0.01034	-0.00988	-0.00985	-0.00955	-0.0093	-0.00825	-0.00829	-0.00849	-0.00779	-0.00724	-0.00744	-0.00676	-0.00659	-0.00589	-0.00588	-0.00534	-0.00531	-0.00501	-0.00473	-0.00421	-0.0041
96	-0.00365	-0.00458	-0.00662	-0.007	-0.00664	-0.006	-0.0066	-0.00629	-0.00707	-0.00754	-0.00838	-0.00905	-0.00864	-0.00827	-0.00965	-0.01005	-0.00957	-0.00934	-0.01062	-0.00999	-0.0108	-0.01017	-0.01097	-0.0104	-0.01075	-0.00982	-0.01046	-0.0103	-0.00994	-0.00986	-0.00987	-0.00913	-0.00916	-0.0089	-0.00855	-0.00845	-0.00752	-0.00821	-0.00748	-0.00711	-0.00673	-0.00628	-0.00607	-0.00573	-0.00515	-0.00545	-0.00525	-0.00448	-0.00417
100	-0.00441	-0.0047	-0.00483	-0.00474	-0.00744	-0.0061	-0.00676	-0.00694	-0.00751	-0.00781	-0.00841	-0.00865	-0.0079	-0.0091	-0.00957	-0.00933	-0.0097	-0.00974	-0.00943	-0.01038	-0.00925	-0.01016	-0.01021	-0.01068	-0.00942	-0.00995	-0.01041	-0.01008	-0.00924	-0.00953	-0.00951	-0.00957	-0.00876	-0.00845	-0.0083	-0.00816	-0.00759	-0.00751	-0.00757	-0.00732	-0.00612	-0.0066	-0.00568	-0.0053	-0.00513	-0.00526	-0.0045	-0.00421	-0.00432
104	-0.00633	-0.00383	-0.00513	-0.00582	-0.00599	-0.00654	-0.0057	-0.00568	-0.00614	-0.00736	-0.00728	-0.00743	-0.00914	-0.0087	-0.00916	-0.00888	-0.00835	-0.00882	-0.00942	-0.0097	-0.00923	-0.00915	-0.0097	-0.01021	-0.00962	-0.00988	-0.01021	-0.01007	-0.01006	-0.00991	-0.00898	-0.00929	-0.0088	-0.00813	-0.0081	-0.00801	-0.00808	-0.00735	-0.00735	-0.00671	-0.00641	-0.00605	-0.00624	-0.00532	-0.00496	-0.00495	-0.00468	-0.00415	-0.00408
108	-0.00242	-0.00354	-0.00628	-0.00621	-0.00535	-0.00483	-0.00619	-0.00511	-0.00728	-0.00744	-0.00919	-0.00699	-0.00821	-0.00923	-0.00838	-0.01002	-0.00897	-0.0092	-0.01006	-0.01012	-0.00979	-0.00892	-0.01073	-0.01013	-0.01028	-0.01011	-0.01007	-0.00981	-0.01026	-0.00972	-0.00962	-0.00867	-0.00908	-0.00916	-0.00785	-0.00775	-0.00738	-0.00764	-0.00735	-0.00691	-0.00649	-0.00588	-0.00607	-0.0058	-0.00524	-0.00478	-0.00487	-0.00409	-0.00392
112	-0.00603	-0.00451	-0.00432	-0.008	-0.00806	-0.0086	-0.00869	-0.00906	-0.00838	-0.00774	-0.00901	-0.00861	-0.00963	-0.00985	-0.0089	-0.00928	-0.00936	-0.00972	-0.01015	-0.01017	-0.01067	-0.01066	-0.01016	-0.01105	-0.00974	-0.01049	-0.01031	-0.00989	-0.01011	-0.00996	-0.00958	-0.0096	-0.00936	-0.00884	-0.00826	-0.00819	-0.00771	-0.00735	-0.00751	-0.00718	-0.00646	-0.00642	-0.0058	-0.00598	-0.00531	-0.00533	-0.00471	-0.00476	-0.0048
116	-0.00564	-0.00597	-0.00542	-0.00651	-0.0051	-0.0071	-0.00725	-0.00778	-0.0089	-0.00838	-0.0088	-0.00825	-0.00831	-0.00906	-0.00822	-0.00923	-0.00998	-0.01036	-0.01048	-0.01003	-0.01084	-0.01055	-0.01025	-0.01092	-0.01037	-0.00951	-0.01018	-0.01048	-0.00948	-0.00993	-0.01004	-0.00926	-0.00904	-0.00866	-0.00853	-0.00821	-0.00806	-0.00752	-0.0078	-0.00657	-0.00658	-0.00629	-0.00614	-0.00555	-0.00543	-0.00492	-0.00504	-0.00454	-0.00412
120	-0.00699	-0.00637	-0.0068	-0.00623	-0.00793	-0.00662	-0.00772	-0.00914	-0.00872	-0.0091	-0.00891	-0.00902	-0.00882	-0.00921	-0.00995	-0.01012	-0.01047	-0.01015	-0.0108	-0.01126	-0.01095	-0.01091	-0.01105	-0.01095	-0.01141	-0.01089	-0.01048	-0.01069	-0.01015	-0.00962	-0.0096	-0.00971	-0.00999	-0.00877	-0.00893	-0.00879	-0.00826	-0.00813	-0.00734	-0.00719	-0.00692	-0.00671	-0.00587	-0.0058	-0.00571	-0.00526	-0.00503	-0.00448	-0.00429
124	-0.00179	-0.00409	-0.00543	-0.00695	-0.0053	-0.00366	-0.00627	-0.00709	-0.00685	-0.00639	-0.00558	-0.00692	-0.00823	-0.00828	-0.00793	-0.00761	-0.00904	-0.00815	-0.00933	-0.00872	-0.01009	-0.00914	-0.01025	-0.00972	-0.00925	-0.0097	-0.00959	-0.00851	-0.00944	-0.00864	-0.00872	-0.00855	-0.00831	-0.00762	-0.00757	-0.00771	-0.00774	-0.00741	-0.00638	-0.0063	-0.00611	-0.00605	-0.00591	-0.00518	-0.00495	-0.00419	-0.00438	-0.00444	-0.00377
128	-0.00576	-0.00575	-0.00578	-0.00541	-0.0064	-0.00593	-0.00836	-0.0072	-0.00749	-0.00823	-0.00826	-0.00847	-0.00845	-0.00902	-0.0099	-0.01019	-0.01005	-0.00926	-0.01049	-0.01027	-0.01015	-0.00978	-0.0101	-0.01039	-0.0105	-0.01028	-0.00974	-0.00957	-0.01006	-0.00933	-0.00904	-0.00934	-0.00846	-0.00895	-0.00886	-0.00834	-0.00778	-0.00824	-0.00756	-0.00701	-0.00659	-0.00619	-0.00559	-0.00538	-0.00534	-0.00522	-0.00435	-0.00444	-0.00406
132	-0.00633	-0.00542	-0.00701	-0.00582	-0.00591	-0.00777	-0.00801	-0.00732	-0.00755	-0.00906	-0.00818	-0.00833	-0.00938	-0.00887	-0.00922	-0.00902	-0.00989	-0.00999	-0.01086	-0.0104	-0.01032	-0.00978	-0.01026	-0.00988	-0.01082	-0.01033	-0.01055	-0.0102	-0.00984	-0.00995	-0.00935	-0.0097	-0.00906	-0.00869	-0.00824	-0.00777	-0.00822	-0.00757	-0.0072	-0.00717	-0.00712	-0.00658	-0.00606	-0.00598	-0.00553	-0.00516	-0.0051	-0.00462	-0.00407
136	-0.0047	-0.00632	-0.00552	-0.00558	-0.00566	-0.00634	-0.00623	-0.00611	-0.00778	-0.00819	-0.00683	-0.00852	-0.00831	-0.0084	-0.00937	-0.00931	-0.00904	-0.01032	-0.01025	-0.01023	-0.01003	-0.0093	-0.00947	-0.01003	-0.01015	-0.00939	-0.01022	-0.01002	-0.00942	-0.00944	-0.00882	-0.00838	-0.00919	-0.00848	-0.00847	-0.00778	-0.00759	-0.00741	-0.00711	-0.0066	-0.00644	-0.00607	-0.00609	-0.00559	-0.00582	-0.00519	-0.00471	-0.00422	-0.00409
140	-0.00483	-0.00642	-0.00542	-0.00492	-0.00739	-0.00612	-0.00693	-0.00803	-0.00679	-0.00903	-0.00902	-0.00818	-0.00881	-0.00905	-0.0097	-0.00966	-0.00902	-0.00979	-0.00991	-0.01052	-0.01056	-0.01009	-0.01021	-0.01042	-0.01042	-0.0108	-0.01032	-0.00943	-0.00985	-0.0098	-0.00984	-0.00937	-0.00919	-0.00926	-0.00885	-0.00855	-0.00769	-0.0075	-0.00761	-0.00767	-0.00661	-0.00636	-0.00599	-0.00572	-0.00551	-0.00509	-0.00532	-0.00484	-0.00439
144	-0.00685	-0.00604	-0.00622	-0.00627	-0.00701	-0.00753	-0.00712	-0.00748	-0.00871	-0.00943	-0.00899	-0.00942	-0.00819	-0.00984	-0.00987	-0.01058	-0.00988	-0.01004	-0.01114	-0.01025	-0.01052	-0.01108	-0.01086	-0.01084	-0.01057	-0.01056	-0.01048	-0.01025	-0.01017	-0.01016	-0.00946	-0.00952	-0.00938	-0.00933	-0.00846	-0.00896	-0.00788	-0.00798	-0.0073	-0.00713	-0.00668	-0.00665	-0.00572	-0.00593	-0.00583	-0.00545	-0.00507	-0.0046	-0.00403
148	-0.00296	-0.00485	-0.0047	-0.00673	-0.00373	-0.00512	-0.00554	-0.00589	-0.00839	-0.00746	-0.0082	-0.00986	-0.00846	-0.00796	-0.0089	-0.00973	-0.00921	-0.00949	-0.01005	-0.00976	-0.01037	-0.01056	-0.00973	-0.00989	-0.0102	-0.01006	-0.01015	-0.0099	-0.0095	-0.00954	-0.00885	-0.00882	-0.00859	-0.00868	-0.00816	-0.00804	-0.00769	-0.00756	-0.00698	-0.0069	-0.00613	-0.00644	-0.00564	-0.00595	-0.00532	-0.00496	-0.00452	-0.00434	-0.00431
152	-0.00305	-0.00491	-0.00536	-0.00651	-0.00664	-0.00615	-0.0071	-0.00792	-0.00871	-0.00741	-0.00863	-0.00855	-0.00956	-0.00963	-0.00918	-0.00953	-0.00901	-0.01012	-0.01027	-0.00958	-0.00925	-0.01013	-0.00996	-0.00967	-0.01024	-0.01053	-0.00971	-0.01002	-0.01036	-0.00926	-0.00939	-0.00918	-0.00875	-0.00867	-0.00795	-0.00794	-0.00778	-0.00737	-0.00694	-0.00693	-0.00599	-0.00628	-0.00578	-0.00593	-0.00482	-0.0049	-0.00434	-0.00408	-0.00423
156	-0.0055	-0.00485	-0.00517	-0.00573	-0.00688	-0.00579	-0.00607	-0.00629	-0.00648	-0.00723	-0.00857	-0.0074	-0.00854	-0.00839	-0.00856	-0.00878	-0.00845	-0.01012	-0.00909	-0.00911	-0.0102	-0.00969	-0.0095	-0.0093	-0.0097	-0.00955	-0.00946	-0.00966	-0.00876	-0.00923	-0.00906	-0.00862	-0.0085	-0.00793	-0.00812	-0.0077	-0.00723	-0.00689	-0.00731	-0.00699	-0.00611	-0.00587	-0.00553	-0.00531	-0.00493	-0.00458	-0.00448	-0.00363	-0.00387
160	-0.00586	-0.00543	-0.00761	-0.00573	-0.0075	-0.00767	-0.00732	-0.00773	-0.00898	-0.00817	-0.00814	-0.00989	-0.00863	-0.00879	-0.00913	-0.0098	-0.00978	-0.01096	-0.01016	-0.01085	-0.01019	-0.01041	-0.01064	-0.01066	-0.01037	-0.0107	-0.01011	-0.01012	-0.00987	-0.0098	-0.00993	-0.00929	-0.00936	-0.00828	-0.00884	-0.0082	-0.00791	-0.00795	-0.00771	-0.00715	-0.0065	-0.00619	-0.00636	-0.00589	-0.00551	-0.00497	-0.00525	-0.00497	-0.00391
164	-0.00597	-0.00438	-0.00625	-0.00491	-0.00603	-0.0052	-0.00623	-0.00641	-0.00616	-0.00865	-0.00873	-0.00826	-0.00901	-0.00832	-0.00911	-0.00968	-0.00986	-0.01011	-0.00958	-0.0103	-0.01014	-0.01064	-0.00923	-0.01009	-0.00963	-0.01001	-0.00987	-0.00918	-0.00924	-0.0097	-0.00968	-0.00914	-0.00837	-0.00852	-0.00888	-0.00766	-0.00744	-0.00737	-0.00709	-0.00744	-0.00645	-0.006	-0.00541	-0.00556	-0.00492	-0.0049	-0.00436	-0.00434	-0.0039
168	-0.00427	-0.00429	-0.00727	-0.00342	-0.00537	-0.00471	-0.00488	-0.00644	-0.00668	-0.00708	-0.00771	-0.00776	-0.00712	-0.00811	-0.00894	-0.00881	-0.00839	-0.00889	-0.00934	-0.00948	-0.00916	-0.00865	-0.00943	-0.00986	-0.00949	-0.00985	-0.00904	-0.00914	-0.00906	-0.00843	-0.00832	-0.00846	-0.00861	-0.00839	-0.00843	-0.00755	-0.00736	-0.00737	-0.00625	-0.00645	-0.0061	-0.00576	-0.00591	-0.00525	-0.00463	-0.00451	-0.00458	-0.00429	-0.00418
172	-0.00878	-0.006	-0.00393	-0.00531	-0.00723	-0.00574	-0.00673	-0.00654	-0.00902	-0.00805	-0.00788	-0.00794	-0.00759	-0.00878	-0.00945	-0.00891	-0.00863	-0.00929	-0.00941	-0.00977	-0.00972	-0.00994	-0.00955	-0.00981	-0.00955	-0.0097	-0.00988	-0.0093	-0.00878	-0.009	-0.00914	-0.00896	-0.00864	-0.00809	-0.00837	-0.00783	-0.00752	-0.00779	-0.00699	-0.00672	-0.00672	-0.00641	-0.00605	-0.00558	-0.00499	-0.00462	-0.00481	-0.0044	-0.00446
176	-0.00481	-0.00625	-0.00414	-0.00442	-0.00397	-0.00619	-0.00651	-0.00653	-0.00808	-0.0085	-0.0072	-0.00868	-0.00778	-0.00867	-0.00843	-0.01012	-0.00921	-0.00935	-0.00957	-0.00971	-0.00969	-0.00958	-0.00918	-0.01037	-0.00995	-0.00994	-0.0098	-0.00958	-0.01007	-0.00954	-0.00946	-0.00903	-0.00857	-0.0085	-0.00787	-0.00763	-0.00778	-0.00719	-0.00676	-0.00673	-0.00632	-0.00612	-0.00587	-0.00541	-0.00543	-0.00498	-0.0048	-0.00466	-0.00403
180	-0.00618	-0.00608	-0.00477	-0.00595	-0.0071	-0.00742	-0.00738	-0.0068	-0.00719	-0.00743	-0.0087	-0.00761	-0.00755	-0.00836	-0.00889	-0.00885	-0.00963	-0.00925	-0.00995	-0.00994	-0.00916	-0.00995	-0.00981	-0.01063	-0.01031	-0.00962	-0.01011	-0.00959	-0.00987	-0.01014	-0.00949	-0.00919	-0.00885	-0.00855	-0.00807	-0.00849	-0.00779	-0.00785	-0.00657	-0.00691	-0.00661	-0.00631	-0.00599	-0.00529	-0.00476	-0.00478	-0.00474	-0.00417	-0.0039
184	-0.00481	-0.00605	-0.00399	-0.00422	-0.00682	-0.00714	-0.00528	-0.00742	-0.00635	-0.0058	-0.00839	-0.00801	-0.00851	-0.00741	-0.00782	-0.00854	-0.00874	-0.00909	-0.00942	-0.01028	-0.00974	-0.01045	-0.00997	-0.00968	-0.00987	-0.00955	-0.00984	-0.0099	-0.00943	-0.0093	-0.00893	-0.00873	-0.0085	-0.00895	-0.00794	-0.00796	-0.00772	-0.00724	-0.00638	-0.00689	-0.00657	-0.00588	-0.00582	-0.00546	-0.00526	-0.00508	-0.00493	-0.00417	-0.0044
188	-0.00469	-0.00515	-0.00596	-0.00539	-0.00675	-0.0076	-0.00705	-0.00695	-0.00731	-0.00766	-0.00827	-0.00919	-0.00844	-0.00911	-0.00822	-0.01014	-0.00982	-0.00893	-0.00915	-0.01015	-0.00999	-0.00971	-0.00989	-0.00996	-0.01037	-0.01009	-0.00921	-0.01037	-0.00942	-0.0091	-0.00847	-0.00937	-0.00863	-0.00813	-0.00792	-0.00789	-0.00752	-0.00714	-0.00709	-0.00661	-0.00639	-0.00645	-0.00574	-0.00542	-0.00488	-0.00473	-0.00482	-0.00426	-0.00404
192	-0.00723	-0.00556	-0.00477	-0.00628	-0.00455	-0.00655	-0.00626	-0.00735	-0.00694	-0.00784	-0.00728	-0.00913	-0.00844	-0.00835	-0.00792	-0.00899	-0.00963	-0.00831	-0.00913	-0.00896	-0.00932	-0.00983	-0.01026	-0.0095	-0.00926	-0.00974	-0.00911	-0.0087	-0.00911	-0.00912	-0.00803	-0.00883	-0.00845	-0.00819	-0.00737	-0.00773	-0.00748	-0.00697	-0.00665	-0.00683	-0.00562	-0.00563	-0.00581	-0.00553	-0.00488	-0.00465	-0.00414	-0.00442	-0.00375
196	-0.00528	-0.00541	-0.00517	-0.00737	-0.00727	-0.00736	-0.00659	-0.00778	-0.00777	-0.00681	-0.00861	-0.00909	-0.00943	-0.00975	-0.00931	-0.00924	-0.00885	-0.01029	-0.0104	-0.01033	-0.00984	-0.01051	-0.01027	-0.01091	-0.01047	-0.01047	-0.0097	-0.0095	-0.01013	-0.00916	-0.00969	-0.00935	-0.00841	-0.00951	-0.00823	-0.00756	-0.00773	-0.00666	-0.00679	-0.00724	-0.00651	-0.00599	-0.00618	-0.00569	-0.00527	-0.00508	-0.00451	-0.0042	-0.00399
200	-0.00469	-0.00611	-0.00496	-0.00566	-0.00684	-0.0071	-0.00663	-0.00626	-0.00774	-0.00594	-0.00757	-0.00958	-0.00848	-0.00796	-0.00866	-0.00757	-0.01005	-0.00942	-0.00944	-0.00938	-0.00902	-0.01007	-0.00974	-0.00953	-0.00897	-0.00933	-0.00976	-0.00902	-0.00934	-0.00928	-0.00892	-0.0092	-0.00872	-0.00809	-0.00807	-0.0084	-0.00755	-0.00738	-0.00668	-0.00682	-0.00603	-0.006	-0.00573	-0.00549	-0.00499	-0.00476	-0.00465	-0.00441	-0.0039
204	-0.00305	-0.00408	-0.00334	-0.00563	-0.00322	-0.00639	-0.00462	-0.00479	-0.00707	-0.00706	-0.00752	-0.00712	-0.00796	-0.00703	-0.00709	-0.00778	-0.00817	-0.00825	-0.00896	-0.00957	-0.0095	-0.00893	-0.00906	-0.00952	-0.00908	-0.00902	-0.00909	-0.00955	-0.00843	-0.00898	-0.00885	-0.00862	-0.00803	-0.00784	-0.00836	-0.0075	-0.00695	-0.00622	-0.00679	-0.00654	-0.00584	-0.00567	-0.00548	-0.00525	-0.0052	-0.00445	-0.00429	-0.00427	-0.00379
208	-0.00487	-0.00406	-0.00378	-0.0047	-0.00391	-0.007	-0.00549	-0.00633	-0.00626	-0.00657	-0.0072	-0.00767	-0.00751	-0.00806	-0.00868	-0.00864	-0.00876	-0.00899	-0.00898	-0.00948	-0.0092	-0.00834	-0.00928	-0.00947	-0.00915	-0.00917	-0.0093	-0.00914	-0.00866	-0.00922	-0.00901	-0.00833	-0.00785	-0.00741	-0.0073	-0.00736	-0.00717	-0.00677	-0.00684	-0.00689	-0.00579	-0.00546	-0.00536	-0.00509	-0.00493	-0.00422	-0.0041	-0.00417	-0.00385
212	-0.00359	-0.00576	-0.00557	-0.00511	-0.00735	-0.00666	-0.00702	-0.00875	-0.00708	-0.00621	-0.00746	-0.00801	-0.00854	-0.00871	-0.00933	-0.01018	-0.00897	-0.00968	-0.01001	-0.00997	-0.00994	-0.00941	-0.01042	-0.01069	-0.0102	-0.01008	-0.00996	-0.00918	-0.00929	-0.00904	-0.00948	-0.0093	-0.00876	-0.00839	-0.0084	-0.00815	-0.00779	-0.00754	-0.00715	-0.0069	-0.00613	-0.00606	-0.00559	-0.00534	-0.00529	-0.00506	-0.00513	-0.0043	-0.00412
216	-0.00575	-0.00362	-0.00531	-0.00453	-0.00508	-0.00664	-0.00593	-0.00743	-0.00826	-0.00712	-0.00776	-0.00739	-0.00846	-0.00845	-0.00926	-0.01009	-0.00907	-0.00971	-0.00932	-0.00909	-0.01	-0.01	-0.00976	-0.01001	-0.00971	-0.00928	-0.00928	-0.00889	-0.00929	-0.00873	-0.00856	-0.00839	-0.00866	-0.00867	-0.00833	-0.0073	-0.00719	-0.00739	-0.00663	-0.0063	-0.00552	-0.00537	-0.0056	-0.00474	-0.00533	-0.00443	-0.00414	-0.00448	-0.00356
220	-0.0037	-0.00341	-0.00421	-0.00663	-0.00587	-0.00636	-0.00545	-0.00702	-0.00593	-0.00765	-0.00658	-0.00634	-0.00844	-0.00839	-0.00809	-0.00847	-0.00847	-0.00888	-0.00913	-0.00904	-0.00934	-0.00897	-0.00931	-0.00914	-0.00929	-0.00907	-0.00892	-0.00923	-0.00824	-0.00855	-0.00888	-0.0085	-0.0078	-0.00783	-0.00748	-0.00748	-0.00738	-0.00686	-0.00661	-0.00594	-0.00631	-0.00573	-0.00538	-0.00513	-0.00475	-0.00469	-0.00399	-0.00433	-0.00384
224	-0.00305	-0.0059	-0.00565	-0.00469	-0.00518	-0.00539	-0.00552	-0.00625	-0.00586	-0.00773	-0.00719	-0.00719	-0.00752	-0.00702	-0.00818	-0.00843	-0.00897	-0.0085	-0.00836	-0.009	-0.00889	-0.00927	-0.00943	-0.00932	-0.00958	-0.00883	-0.00953	-0.00963	-0.00891	-0.00837	-0.00829	-0.0083	-0.00785	-0.00855	-0.00733	-0.00701	-0.00671	-0.00731	-0.00648	-0.006	-0.00615	-0.00578	-0.00526	-0.00487	-0.00473	-0.00453	-0.00464	-0.00406	-0.00394
228	-0.00378	-0.00474	-0.00604	-0.00536	-0.0058	-0.00527	-0.00608	-0.00636	-0.0072	-0.00619	-0.0069	-0.00762	-0.00757	-0.00767	-0.00739	-0.0082	-0.00878	-0.00876	-0.00947	-0.00936	-0.00913	-0.0092	-0.00834	-0.00869	-0.00914	-0.00897	-0.00842	-0.00918	-0.00821	-0.00891	-0.0084	-0.00819	-0.00785	-0.00772	-0.00786	-0.00731	-0.0071	-0.0065	-0.00619	-0.00576	-0.00557	-0.00585	-0.00529	-0.00505	-0.00498	-0.00431	-0.00453	-0.00407	-0.00377
232	-0.00481	-0.00504	-0.00505	-0.00466	-0.00436	-0.0063	-0.00553	-0.00806	-0.00674	-0.00717	-0.00802	-0.00836	-0.00727	-0.00808	-0.00779	-0.00901	-0.00849	-0.00946	-0.00938	-0.00937	-0.00941	-0.00861	-0.00918	-0.00942	-0.00879	-0.00979	-0.00893	-0.00854	-0.00862	-0.00848	-0.00882	-0.00862	-0.00782	-0.0077	-0.00804	-0.00786	-0.00731	-0.00711	-0.00697	-0.00647	-0.00605	-0.00551	-0.00539	-0.00555	-0.00561	-0.00456	-0.00468	-0.00419	-0.00433
236	-0.00547	-0.00446	-0.00722	-0.00629	-0.00562	-0.00679	-0.00867	-0.00647	-0.00619	-0.00804	-0.0078	-0.0077	-0.00761	-0.00786	-0.00935	-0.01025	-0.00944	-0.01006	-0.01003	-0.00939	-0.00982	-0.01003	-0.01026	-0.01015	-0.01006	-0.01056	-0.01038	-0.0103	-0.00934	-0.00934	-0.0089	-0.00827	-0.00856	-0.00912	-0.00854	-0.00792	-0.00756	-0.0074	-0.00705	-0.0068	-0.00625	-0.00617	-0.00589	-0.00568	-0.00512	-0.00484	-0.00496	-0.00424	-0.004
240	-0.00438	-0.00458	-0.00573	-0.005	-0.00472	-0.00697	-0.00603	-0.006	-0.00686	-0.00746	-0.0075	-0.00708	-0.00764	-0.00898	-0.00803	-0.00803	-0.00902	-0.00842	-0.00873	-0.00923	-0.00927	-0.00965	-0.0096	-0.00856	-0.00893	-0.00913	-0.00887	-0.00944	-0.0088	-0.00929	-0.00854	-0.00834	-0.00826	-0.00768	-0.00764	-0.00721	-0.00711	-0.00676	-0.0066	-0.00648	-0.0063	-0.00573	-0.00512	-0.00505	-0.00506	-0.00462	-0.00441	-0.00418	-0.00411
244	-0.00547	-0.00496	-0.00537	-0.0046	-0.00669	-0.00647	-0.0069	-0.00689	-0.00693	-0.00871	-0.00779	-0.00766	-0.00858	-0.00868	-0.00911	-0.00877	-0.00949	-0.01013	-0.00973	-0.01022	-0.0108	-0.00985	-0.00956	-0.01006	-0.01021	-0.01018	-0.00949	-0.0104	-0.0096	-0.00961	-0.0091	-0.00928	-0.00899	-0.0086	-0.00801	-0.00775	-0.00791	-0.00764	-0.00734	-0.0069	-0.00667	-0.00611	-0.00595	-0.00567	-0.00489	-0.00469	-0.00473	-0.00372	-0.0034
248	-0.00612	-0.00529	-0.00573	-0.00502	-0.00645	-0.00626	-0.00566	-0.00707	-0.00709	-0.00622	-0.00833	-0.00774	-0.00882	-0.00846	-0.00832	-0.00942	-0.00969	-0.00897	-0.00939	-0.00957	-0.00914	-0.01012	-0.00959	-0.01035	-0.00917	-0.01004	-0.00902	-0.00982	-0.00896	-0.00932	-0.00894	-0.00876	-0.00816	-0.00851	-0.00796	-0.0073	-0.00749	-0.00721	-0.00706	-0.00662	-0.00645	-0.00621	-0.00531	-0.00551	-0.00487	-0.00456	-0.00474	-0.00406	-0.00366
252	-0.00374	-0.00592	-0.00494	-0.00471	-0.00557	-0.00483	-0.00618	-0.00629	-0.00773	-0.00623	-0.00804	-0.00919	-0.00698	-0.00928	-0.00839	-0.00814	-0.00887	-0.00869	-0.00853	-0.00887	-0.0092	-0.0096	-0.00979	-0.00963	-0.00922	-0.01006	-0.00896	-0.00922	-0.00874	-0.00873	-0.00856	-0.00842	-0.00861	-0.00779	-0.00764	-0.00783	-0.00743	-0.00698	-0.00681	-0.00635	-0.00612	-0.00581	-0.00552	-0.00493	-0.0049	-0.00481	-0.00408	-0.00402	-0.00421
256	-0.00427	-0.00377	-0.00475	-0.00597	-0.00519	-0.00569	-0.00651	-0.00736	-0.00639	-0.00634	-0.00596	-0.00717	-0.00811	-0.00803	-0.00793	-0.00834	-0.00888	-0.00888	-0.00879	-0.00893	-0.0091	-0.00909	-0.00888	-0.0095	-0.0094	-0.00918	-0.0087	-0.00856	-0.00875	-0.00883	-0.00849	-0.00772	-0.00811	-0.00802	-0.00746	-0.00724	-0.00665	-0.00664	-0.00647	-0.00569	-0.00584	-0.0055	-0.00542	-0.0053	-0.00428	-0.00477	-0.00394	-0.00352	-0.00351
260	-0.00391	-0.00577	-0.00612	-0.00651	-0.00582	-0.0068	-0.00735	-0.0069	-0.008	-0.00855	-0.00755	-0.00696	-0.00683	-0.00843	-0.00786	-0.00832	-0.00907	-0.00839	-0.00931	-0.00874	-0.00983	-0.01015	-0.00937	-0.00935	-0.00907	-0.00984	-0.00886	-0.00986	-0.00911	-0.00923	-0.00858	-0.00833	-0.00852	-0.00823	-0.00841	-0.00743	-0.00695	-0.00715	-0.00712	-0.00643	-0.00613	-0.00564	-0.00571	-0.00537	-0.00486	-0.0049	-0.00458	-0.00369	-0.00354
264	-0.00415	-0.00307	-0.00312	-0.00434	-0.00682	-0.00489	-0.00533	-0.00494	-0.00662	-0.00639	-0.00679	-0.00721	-0.00772	-0.00729	-0.00739	-0.00761	-0.00803	-0.00789	-0.00842	-0.00935	-0.00908	-0.00941	-0.00779	-0.00807	-0.00867	-0.00839	-0.00911	-0.00866	-0.00856	-0.00785	-0.00882	-0.00775	-0.00751	-0.00807	-0.00754	-0.00774	-0.00687	-0.00711	-0.00591	-0.00669	-0.00515	-0.00637	-0.00487	-0.00479	-0.00433	-0.00422	-0.00443	-0.00368	-0.00371
268	-0.00251	-0.00301	-0.00451	-0.00602	-0.00585	-0.00488	-0.00557	-0.00559	-0.00619	-0.00728	-0.00728	-0.00669	-0.00755	-0.00877	-0.00669	-0.00791	-0.00805	-0.00864	-0.00934	-0.0095	-0.00855	-0.00943	-0.0091	-0.00924	-0.00807	-0.00926	-0.0096	-0.00949	-0.00899	-0.00888	-0.0083	-0.00827	-0.00797	-0.00792	-0.00704	-0.00723	-0.00719	-0.00718	-0.00665	-0.00637	-0.00591	-0.00565	-0.00568	-0.0054	-0.00455	-0.00474	-0.0042	-0.0042	-0.00345
272	-0.00691	-0.00473	-0.0052	-0.006	-0.00503	-0.00522	-0.00697	-0.00676	-0.00738	-0.00803	-0.00871	-0.00856	-0.00868	-0.00947	-0.00904	-0.0092	-0.00992	-0.00927	-0.00971	-0.00947	-0.00915	-0.00965	-0.00983	-0.01102	-0.00958	-0.00974	-0.00958	-0.00993	-0.00935	-0.00927	-0.00903	-0.0092	-0.00788	-0.00828	-0.00839	-0.00767	-0.00741	-0.0071	-0.00697	-0.00671	-0.0063	-0.00581	-0.00547	-0.00547	-0.00509	-0.00503	-0.00458	-0.00416	-0.00413
276	-0.00319	-0.00524	-0.00504	-0.00406	-0.00478	-0.00477	-0.00478	-0.00616	-0.00748	-0.00607	-0.00693	-0.00731	-0.00689	-0.00654	-0.00762	-0.00658	-0.0082	-0.00711	-0.00911	-0.00853	-0.00843	-0.00865	-0.00864	-0.00893	-0.00857	-0.00837	-0.00833	-0.00874	-0.0086	-0.00774	-0.00796	-0.00864	-0.00798	-0.00725	-0.00711	-0.00664	-0.00653	-0.00648	-0.00637	-0.00622	-0.00517	-0.00529	-0.00511	-0.0048	-0.0045	-0.00379	-0.00382	-0.00378	-0.00361
280	-0.00448	-0.00563	-0.00421	-0.00514	-0.00497	-0.00614	-0.00635	-0.00649	-0.00711	-0.00654	-0.00781	-0.00799	-0.00798	-0.00807	-0.00885	-0.00808	-0.0085	-0.00954	-0.00904	-0.00935	-0.00921	-0.00975	-0.01009	-0.01022	-0.00961	-0.00955	-0.00939	-0.00907	-0.00953	-0.00932	-0.00885	-0.00876	-0.00857	-0.00788	-0.00783	-0.00753	-0.00739	-0.00678	-0.00651	-0.0066	-0.00573	-0.00539	-0.00525	-0.00495	-0.00516	-0.00504	-0.00456	-0.00421	-0.00408
284	-0.00214	-0.00493	-0.00523	-0.00521	-0.0056	-0.00733	-0.00784	-0.00685	-0.0063	-0.00735	-0.00882	-0.00841	-0.00691	-0.00868	-0.00802	-0.0094	-0.00942	-0.00864	-0.00971	-0.00901	-0.00937	-0.01029	-0.00971	-0.00982	-0.00961	-0.00929	-0.01024	-0.00966	-0.00976	-0.00908	-0.00875	-0.0082	-0.00889	-0.00851	-0.0079	-0.00814	-0.00724	-0.00666	-0.00657	-0.00633	-0.00632	-0.00609	-0.00612	-0.00512	-0.0052	-0.00493	-0.00433	-0.00415	-0.00397
288	-0.00325	-0.00506	-0.00325	-0.00447	-0.00511	-0.00605	-0.00558	-0.00634	-0.00594	-0.00447	-0.00681	-0.00715	-0.00673	-0.00722	-0.00794	-0.00817	-0.00825	-0.00901	-0.00955	-0.00927	-0.00878	-0.00861	-0.00917	-0.00885	-0.00914	-0.00818	-0.00829	-0.00783	-0.00845	-0.00806	-0.00843	-0.00828	-0.00784	-0.00784	-0.00744	-0.00767	-0.00712	-0.00615	-0.00652	-0.00628	-0.00572	-0.00545	-0.00565	-0.0051	-0.00417	-0.00496	-0.00424	-0.00436	-0.00393
292	-0.00378	-0.00493	-0.00478	-0.00504	-0.00576	-0.00461	-0.00568	-0.00582	-0.00622	-0.00621	-0.00683	-0.0071	-0.00785	-0.00722	-0.00759	-0.00772	-0.00781	-0.00889	-0.00954	-0.00996	-0.0086	-0.00901	-0.00856	-0.009	-0.00915	-0.00897	-0.00867	-0.00942	-0.00863	-0.00931	-0.00854	-0.00791	-0.00774	-0.0078	-0.00723	-0.0074	-0.00669	-0.00689	-0.00662	-0.00645	-0.0062	-0.00567	-0.00556	-0.00518	-0.00471	-0.0042	-0.00435	-0.00355	-0.00352
296	-0.00253	-0.00388	-0.00347	-0.00603	-0.00502	-0.00461	-0.00561	-0.00535	-0.00607	-0.00566	-0.00617	-0.00664	-0.0074	-0.00769	-0.00831	-0.00817	-0.00781	-0.00858	-0.00892	-0.00868	-0.00846	-0.00923	-0.00945	-0.00887	-0.00827	-0.00853	-0.0088	-0.00791	-0.00783	-0.00824	-0.0088	-0.00783	-0.00751	-0.00771	-0.00739	-0.00689	-0.00667	-0.00643	-0.00622	-0.00634	-0.00575	-0.00565	-0.00537	-0.00521	-0.00466	-0.00443	-0.00461	-0.00407	-0.00356
300	-0.00296	-0.00438	-0.0039	-0.00531	-0.00623	-0.00601	-0.00587	-0.00648	-0.00548	-0.00596	-0.00734	-0.00717	-0.0077	-0.00749	-0.00723	-0.00804	-0.00899	-0.00935	-0.0079	-0.00935	-0.0077	-0.00829	-0.00882	-0.00835	-0.00834	-0.00844	-0.00949	-0.00856	-0.00802	-0.00836	-0.00779	-0.00863	-0.00786	-0.00766	-0.00716	-0.00732	-0.00725	-0.0065	-0.00612	-0.0058	-0.00556	-0.00574	-0.00563	-0.005	-0.00482	-0.00449	-0.00435	-0.00423	-0.00398
304	-0.00466	-0.00331	-0.00574	-0.00418	-0.00427	-0.00583	-0.00681	-0.00601	-0.00562	-0.00684	-0.00702	-0.00811	-0.00739	-0.00785	-0.00904	-0.00865	-0.00774	-0.00855	-0.00883	-0.00977	-0.0086	-0.00923	-0.00834	-0.00918	-0.00848	-0.00903	-0.00869	-0.00931	-0.00843	-0.00816	-0.00823	-0.00762	-0.0077	-0.00755	-0.00716	-0.00686	-0.00684	-0.00657	-0.00616	-0.00566	-0.00599	-0.00542	-0.0052	-0.00446	-0.00461	-0.00412	-0.00418	-0.00465	-0.00345
308	-0.00534	-0.00475	-0.00333	-0.00626	-0.0055	-0.00668	-0.00547	-0.00512	-0.00578	-0.00744	-0.00628	-0.00793	-0.00876	-0.00812	-0.00818	-0.00779	-0.0086	-0.00877	-0.00944	-0.0093	-0.0087	-0.00891	-0.00926	-0.00891	-0.00889	-0.00906	-0.00968	-0.00906	-0.00929	-0.00894	-0.00835	-0.00891	-0.00829	-0.00846	-0.008	-0.00777	-0.00777	-0.00672	-0.00654	-0.00627	-0.00598	-0.00548	-0.00531	-0.00498	-0.00474	-0.00463	-0.00483	-0.00428	-0.00384
312	-0.00517	-0.003	-0.00273	-0.00371	-0.00587	-0.00645	-0.00671	-0.00478	-0.00702	-0.00587	-0.00544	-0.00651	-0.00653	-0.00713	-0.00738	-0.00738	-0.00706	-0.00849	-0.00773	-0.00881	-0.00755	-0.00851	-0.00886	-0.00915	-0.00912	-0.00822	-0.0077	-0.00871	-0.00753	-0.00787	-0.00812	-0.00767	-0.00709	-0.0072	-0.00733	-0.00687	-0.00666	-0.00606	-0.0061	-0.00628	-0.00563	-0.00523	-0.00509	-0.00442	-0.00386	-0.00429	-0.00399	-0.00392	-0.00315
316	-0.00545	-0.00549	-0.00383	-0.00481	-0.00456	-0.00405	-0.00625	-0.00559	-0.00717	-0.00521	-0.00714	-0.00794	-0.00739	-0.00768	-0.00789	-0.00848	-0.00822	-0.00833	-0.00826	-0.00885	-0.00894	-0.00892	-0.00878	-0.00908	-0.00847	-0.00886	-0.0091	-0.00873	-0.00893	-0.00818	-0.00822	-0.00777	-0.00763	-0.00778	-0.00763	-0.00722	-0.00732	-0.00656	-0.00628	-0.00631	-0.00559	-0.00549	-0.00547	-0.00462	-0.00501	-0.00466	-0.0044	-0.00371	-0.00358
320	-0.00175	-0.00459	-0.00406	-0.00533	-0.00584	-0.0061	-0.00677	-0.0063	-0.00557	-0.00768	-0.00638	-0.00764	-0.0078	-0.00897	-0.00845	-0.0081	-0.00856	-0.00842	-0.00834	-0.00905	-0.00884	-0.0098	-0.01012	-0.00945	-0.00938	-0.00968	-0.00926	-0.00935	-0.00866	-0.00849	-0.00893	-0.0082	-0.0082	-0.00805	-0.0084	-0.00736	-0.00755	-0.00717	-0.00664	-0.00626	-0.00586	-0.00589	-0.00524	-0.0052	-0.00504	-0.00438	-0.0042	-0.00447	-0.00378
324	-0.00655	-0.00426	-0.00357	-0.00429	-0.00397	-0.00337	-0.00519	-0.00652	-0.00559	-0.00728	-0.00658	-0.00681	-0.00647	-0.00728	-0.00805	-0.00795	-0.00738	-0.0091	-0.00823	-0.00844	-0.00762	-0.00828	-0.00878	-0.00775	-0.00834	-0.00848	-0.00811	-0.00787	-0.00813	-0.00836	-0.00767	-0.00777	-0.00747	-0.00749	-0.007	-0.00653	-0.00683	-0.00598	-0.00596	-0.00582	-0.00562	-0.0056	-0.005	-0.00473	-0.0045	-0.00412	-0.00395	-0.00369	-0.00334
328	-0.00413	-0.00413	-0.00387	-0.00495	-0.00536	-0.00358	-0.00543	-0.00547	-0.00547	-0.00711	-0.00562	-0.00619	-0.00636	-0.00749	-0.00763	-0.00701	-0.00721	-0.00812	-0.00838	-0.00832	-0.00818	-0.00795	-0.00738	-0.00821	-0.00881	-0.00834	-0.00847	-0.00798	-0.0076	-0.00792	-0.0076	-0.00736	-0.00746	-0.00681	-0.00712	-0.00657	-0.00663	-0.00637	-0.00547	-0.00526	-0.00563	-0.00531	-0.00473	-0.00499	-0.00466	-0.0037	-0.00416	-0.00354	-0.00318
332	-0.00278	-0.00459	-0.00506	-0.00538	-0.00555	-0.00486	-0.00482	-0.00697	-0.00591	-0.00634	-0.00699	-0.0084	-0.00817	-0.00824	-0.00838	-0.00779	-0.00883	-0.00874	-0.00869	-0.00931	-0.00884	-0.00929	-0.00969	-0.01025	-0.00934	-0.00922	-0.00842	-0.00872	-0.00872	-0.00853	-0.00874	-0.0081	-0.00822	-0.00838	-0.00719	-0.00781	-0.00682	-0.00648	-0.00665	-0.00644	-0.00605	-0.00589	-0.00545	-0.00501	-0.00471	-0.00452	-0.00426	-0.00396	-0.00385
336	-0.00415	-0.00369	-0.00523	-0.00422	-0.0067	-0.00577	-0.00578	-0.00575	-0.00684	-0.00725	-0.00714	-0.00721	-0.00736	-0.00801	-0.00797	-0.00826	-0.00832	-0.00901	-0.00924	-0.0091	-0.00924	-0.00947	-0.00859	-0.00917	-0.00921	-0.00864	-0.00845	-0.00896	-0.00856	-0.00881	-0.0087	-0.0083	-0.00787	-0.0077	-0.00772	-0.00719	-0.00677	-0.00678	-0.00686	-0.00616	-0.00591	-0.0055	-0.0055	-0.00563	-0.00489	-0.00387	-0.0041	-0.00369	-0.00382
340	-0.00519	-0.00356	-0.00616	-0.00463	-0.00327	-0.00496	-0.00506	-0.00684	-0.00654	-0.0066	-0.00761	-0.00704	-0.00716	-0.00721	-0.0084	-0.00808	-0.00918	-0.00852	-0.00861	-0.00908	-0.00947	-0.00872	-0.009	-0.00912	-0.00863	-0.00873	-0.00912	-0.00892	-0.00867	-0.00857	-0.00811	-0.00795	-0.00768	-0.00723	-0.00774	-0.00684	-0.00688	-0.00622	-0.00618	-0.00609	-0.00573	-0.00543	-0.00523	-0.00506	-0.0051	-0.00445	-0.00391	-0.00387	-0.00349
344	-0.00321	-0.00342	-0.00283	-0.00373	-0.00407	-0.00407	-0.00461	-0.0053	-0.00529	-0.0058	-0.00566	-0.0071	-0.0067	-0.00736	-0.00749	-0.008	-0.00793	-0.00809	-0.00741	-0.00786	-0.00789	-0.00781	-0.00858	-0.00851	-0.00811	-0.00776	-0.00815	-0.00881	-0.00806	-0.0079	-0.00769	-0.00768	-0.00724	-0.007	-0.0066	-0.00677	-0.00656	-0.00539	-0.00574	-0.00585	-0.00517	-0.00478	-0.00481	-0.00452	-0.00441	-0.00361	-0.00365	-0.00334	-0.00349
348	-0.00349	-0.00484	-0.00428	-0.00422	-0.00548	-0.00442	-0.00537	-0.00443	-0.00681	-0.00746	-0.00653	-0.00716	-0.00798	-0.00689	-0.00776	-0.00943	-0.00839	-0.00921	-0.00946	-0.00922	-0.00938	-0.00925	-0.00905	-0.00994	-0.00951	-0.00931	-0.00937	-0.00909	-0.00937	-0.00896	-0.0089	-0.00834	-0.00825	-0.00775	-0.0079	-0.00757	-0.00737	-0.00667	-0.00622	-0.00609	-0.00601	-0.00541	-0.00503	-0.00504	-0.00471	-0.00469	-0.00428	-0.00384	-0.00332
352	-0.00396	-0.00447	-0.00447	-0.0056	-0.00579	-0.00643	-0.00631	-0.00569	-0.00632	-0.00737	-0.00706	-0.00753	-0.00737	-0.00836	-0.0086	-0.00802	-0.00898	-0.0086	-0.00882	-0.00863	-0.0096	-0.00906	-0.0092	-0.00963	-0.00926	-0.00879	-0.00922	-0.00869	-0.00853	-0.00854	-0.00827	-0.00807	-0.00826	-0.00778	-0.00762	-0.007	-0.00701	-0.0068	-0.00628	-0.00584	-0.00515	-0.00594	-0.00512	-0.00505	-0.00513	-0.00468	-0.00417	-0.00389	-0.00362
356	-0.00413	-0.0033	-0.00446	-0.00436	-0.0035	-0.00545	-0.00577	-0.00545	-0.0059	-0.00505	-0.00725	-0.0082	-0.00607	-0.00778	-0.00786	-0.0071	-0.00772	-0.00741	-0.00808	-0.00772	-0.00863	-0.0084	-0.00798	-0.00827	-0.00878	-0.0077	-0.00859	-0.00863	-0.00815	-0.00786	-0.00822	-0.00757	-0.00782	-0.00737	-0.00693	-0.00676	-0.00661	-0.00613	-0.00555	-0.00582	-0.00554	-0.0052	-0.00472	-0.00484	-0.00416	-0.00433	-0.00418	-0.00337	-0.0032
360	-0.00394	-0.00509	-0.0051	-0.00657	-0.0042	-0.00475	-0.00484	-0.0057	-0.00615	-0.00611	-0.00622	-0.00692	-0.00658	-0.00707	-0.00813	-0.00807	-0.00832	-0.00874	-0.00854	-0.00846	-0.00773	-0.00834	-0.00837	-0.00825	-0.00884	-0.00819	-0.0075	-0.00791	-0.008	-0.008	-0.00759	-0.00737	-0.00737	-0.00779	-0.00753	-0.00637	-0.0064	-0.00619	-0.00571	-0.00546	-0.00523	-0.00558	-0.00487	-0.00435	-0.00448	-0.00404	-0.00395	-0.00315	-0.00317
364	-0.00476	-0.00578	-0.00518	-0.00542	-0.00528	-0.0059	-0.00528	-0.00655	-0.00732	-0.00722	-0.00735	-0.00695	-0.00769	-0.00754	-0.00904	-0.00865	-0.00921	-0.00889	-0.0087	-0.00838	-0.00892	-0.0092	-0.00939	-0.00906	-0.00959	-0.00934	-0.00954	-0.00906	-0.00866	-0.0083	-0.00887	-0.00822	-0.00789	-0.00821	-0.00753	-0.00728	-0.00759	-0.00691	-0.00682	-0.00589	-0.00627	-0.00585	-0.00559	-0.00536	-0.00478	-0.00512	-0.00457	-0.00392	-0.00383
368	-0.00316	-0.00562	-0.0061	-0.00505	-0.00565	-0.00581	-0.0043	-0.00579	-0.00481	-0.00727	-0.00689	-0.00734	-0.00702	-0.00701	-0.00797	-0.00742	-0.00787	-0.00815	-0.00854	-0.00874	-0.00879	-0.00861	-0.00889	-0.00843	-0.00868	-0.00841	-0.00795	-0.00885	-0.00848	-0.00827	-0.00725	-0.00815	-0.00814	-0.00713	-0.00705	-0.00672	-0.00606	-0.00619	-0.00587	-0.00644	-0.00553	-0.00548	-0.00482	-0.00458	-0.00463	-0.00474	-0.00365	-0.00385	-0.00373
372	-0.00287	-0.00502	-0.00466	-0.00345	-0.00609	-0.00647	-0.0062	-0.00601	-0.00532	-0.00579	-0.0066	-0.00738	-0.007	-0.00881	-0.00796	-0.00744	-0.00878	-0.00778	-0.00767	-0.00783	-0.00782	-0.00852	-0.00777	-0.00859	-0.00857	-0.00876	-0.00847	-0.00819	-0.00739	-0.00839	-0.00746	-0.00828	-0.00797	-0.00711	-0.00741	-0.00719	-0.00695	-0.00648	-0.00597	-0.00569	-0.00592	-0.00475	-0.00478	-0.00462	-0.00407	-0.00423	-0.0043	-0.00351	-0.00364
376	-0.0066	-0.00422	-0.00458	-0.00541	-0.00571	-0.00534	-0.00498	-0.00617	-0.00543	-0.00713	-0.00613	-0.00666	-0.00863	-0.0081	-0.00724	-0.00833	-0.00761	-0.0089	-0.00854	-0.00879	-0.00819	-0.00867	-0.00897	-0.00842	-0.00863	-0.00942	-0.0083	-0.0081	-0.00873	-0.00836	-0.00839	-0.00834	-0.00752	-0.00691	-0.00757	-0.00693	-0.0065	-0.00639	-0.00611	-0.00593	-0.00536	-0.00516	-0.00516	-0.00456	-0.00452	-0.00495	-0.00408	-0.00352	-0.00359
380	-0.00392	-0.00454	-0.00424	-0.00463	-0.0051	-0.00548	-0.00528	-0.00572	-0.00573	-0.00649	-0.00732	-0.00712	-0.00703	-0.00701	-0.00747	-0.00781	-0.00946	-0.00863	-0.00882	-0.00857	-0.00821	-0.00933	-0.00918	-0.00871	-0.00887	-0.00808	-0.00811	-0.00871	-0.00817	-0.00749	-0.00804	-0.00796	-0.00754	-0.0077	-0.00709	-0.00709	-0.00688	-0.00632	-0.00651	-0.00595	-0.00582	-0.00486	-0.00493	-0.0046	-0.00404	-0.00455	-0.00404	-0.00363	-0.00378
384	-0.0047	-0.00406	-0.00277	-0.0044	-0.00421	-0.0046	-0.00407	-0.00579	-0.0049	-0.00577	-0.00613	-0.0064	-0.00671	-0.00654	-0.00677	-0.00752	-0.00699	-0.00793	-0.00791	-0.00793	-0.00779	-0.00854	-0.00881	-0.00812	-0.0078	-0.0083	-0.0079	-0.00765	-0.00728	-0.00772	-0.0076	-0.00729	-0.00723	-0.00679	-0.00647	-0.00646	-0.0069	-0.006	-0.00556	-0.00589	-0.00489	-0.00489	-0.005	-0.00431	-0.00433	-0.00434	-0.00379	-0.00362	-0.00345
388	-0.00407	-0.00347	-0.00593	-0.00702	-0.0046	-0.00674	-0.006	-0.00636	-0.00633	-0.00692	-0.0079	-0.00884	-0.00773	-0.00763	-0.00928	-0.00889	-0.00856	-0.00814	-0.0089	-0.00876	-0.00911	-0.00845	-0.00944	-0.00936	-0.00946	-0.00922	-0.00925	-0.00894	-0.00903	-0.00862	-0.00744	-0.00815	-0.00764	-0.00806	-0.00678	-0.00725	-0.00682	-0.0069	-0.00649	-0.00603	-0.00602	-0.00555	-0.00572	-0.00531	-0.00498	-0.00461	-0.0045	-0.00403	-0.00393
392	-0.00516	-0.00287	-0.00388	-0.0061	-0.00584	-0.00549	-0.00489	-0.00577	-0.00695	-0.00633	-0.00611	-0.00822	-0.00674	-0.00883	-0.00758	-0.00746	-0.00761	-0.00752	-0.00872	-0.00838	-0.00853	-0.00755	-0.00862	-0.00852	-0.00914	-0.00878	-0.00836	-0.00814	-0.00864	-0.00819	-0.00743	-0.00741	-0.00742	-0.00748	-0.00732	-0.00681	-0.00696	-0.00663	-0.0058	-0.00569	-0.00531	-0.00557	-0.00487	-0.00483	-0.00463	-0.00431	-0.00484	-0.00398	-0.00371
396	-0.00174	-0.00348	-0.00434	-0.00393	-0.00537	-0.00485	-0.00492	-0.00526	-0.005	-0.0056	-0.00552	-0.00665	-0.00708	-0.00631	-0.0078	-0.00689	-0.00704	-0.0074	-0.00731	-0.00814	-0.00744	-0.00785	-0.00833	-0.00825	-0.00819	-0.00837	-0.00763	-0.00878	-0.00838	-0.00772	-0.00755	-0.00716	-0.0071	-0.00752	-0.00748	-0.00654	-0.0064	-0.00636	-0.00598	-0.00563	-0.00521	-0.00534	-0.00473	-0.00468	-0.00475	-0.00366	-0.00396	-0.00353	-0.00327
400	-0.00224	-0.00512	-0.00461	-0.00422	-0.00514	-0.00565	-0.00329	-0.00614	-0.00653	-0.00602	-0.00719	-0.00594	-0.00706	-0.00776	-0.00719	-0.00747	-0.00762	-0.00774	-0.00786	-0.00776	-0.00808	-0.00884	-0.00825	-0.00776	-0.00721	-0.00757	-0.0087	-0.00778	-0.00749	-0.00771	-0.00781	-0.00718	-0.00719	-0.00715	-0.00683	-0.00667	-0.00703	-0.00666	-0.00589	-0.00548	-0.00524	-0.00503	-0.00498	-0.00467	-0.00429	-0.00384	-0.00391	-0.00388	-0.00326
404	-0.00273	-0.00518	-0.00512	-0.00479	-0.0053	-0.00608	-0.00643	-0.00517	-0.00583	-0.00692	-0.00634	-0.00731	-0.0069	-0.00784	-0.00771	-0.00776	-0.00791	-0.00823	-0.00876	-0.00847	-0.0081	-0.00832	-0.00794	-0.00874	-0.00891	-0.00873	-0.00812	-0.00833	-0.00841	-0.0085	-0.00764	-0.00739	-0.00716	-0.00749	-0.00731	-0.00683	-0.00669	-0.00603	-0.00614	-0.00584	-0.0055	-0.00487	-0.00506	-0.00507	-0.00446	-0.00414	-0.00423	-0.00346	-0.0034
408	-0.00517	-0.00427	-0.00527	-0.00513	-0.00433	-0.00584	-0.00588	-0.00481	-0.00657	-0.00662	-0.00464	-0.0068	-0.0071	-0.00656	-0.00783	-0.00817	-0.00751	-0.00831	-0.00852	-0.0083	-0.00761	-0.00796	-0.00813	-0.00791	-0.00835	-0.0084	-0.00792	-0.00785	-0.00769	-0.00851	-0.00767	-0.00755	-0.00695	-0.00688	-0.00709	-0.00647	-0.00635	-0.00631	-0.0057	-0.00528	-0.00527	-0.00493	-0.00524	-0.00422	-0.00409	-0.00421	-0.00356	-0.00358	-0.00326
412	-0.00319	-0.00332	-0.00485	-0.0032	-0.00684	-0.00575	-0.00598	-0.00749	-0.00617	-0.0066	-0.00608	-0.00607	-0.00718	-0.00758	-0.00836	-0.00789	-0.00779	-0.00788	-0.00849	-0.00881	-0.00839	-0.00836	-0.0083	-0.00862	-0.00831	-0.00855	-0.00859	-0.00806	-0.0078	-0.00766	-0.00758	-0.00795	-0.00727	-0.00728	-0.00632	-0.00623	-0.00665	-0.00626	-0.00518	-0.00618	-0.0051	-0.00535	-0.00483	-0.00492	-0.00436	-0.00389	-0.00396	-0.00334	-0.00325
416	-0.00409	-0.00501	-0.0043	-0.00415	-0.00493	-0.00439	-0.00522	-0.00535	-0.00544	-0.00578	-0.00645	-0.00747	-0.00698	-0.00646	-0.00729	-0.00726	-0.00881	-0.00761	-0.00895	-0.00792	-0.00866	-0.00834	-0.00855	-0.00859	-0.00875	-0.00872	-0.00816	-0.00788	-0.00698	-0.00833	-0.00827	-0.00771	-0.00707	-0.00724	-0.00684	-0.00693	-0.00681	-0.00623	-0.00561	-0.00574	-0.00564	-0.00499	-0.00524	-0.00508	-0.00479	-0.00436	-0.00425	-0.00374	-0.00326
420	-0.00504	-0.00383	-0.0053	-0.00471	-0.00653	-0.00346	-0.0046	-0.00504	-0.00654	-0.0065	-0.00633	-0.00727	-0.00825	-0.00769	-0.00801	-0.00759	-0.00803	-0.0086	-0.00785	-0.0095	-0.00836	-0.00943	-0.00862	-0.00922	-0.00816	-0.00828	-0.00894	-0.00878	-0.00867	-0.00823	-0.00816	-0.00798	-0.0076	-0.0073	-0.00708	-0.00725	-0.00665	-0.00649	-0.00604	-0.00579	-0.0057	-0.0053	-0.00499	-0.00456	-0.00433	-0.00419	-0.00418	-0.00421	-0.00343
424	-0.00355	-0.00691	-0.00562	-0.00586	-0.00324	-0.00482	-0.00528	-0.00539	-0.0053	-0.00671	-0.00699	-0.00701	-0.00718	-0.00747	-0.00819	-0.00746	-0.0078	-0.00834	-0.00796	-0.00809	-0.00807	-0.00847	-0.00807	-0.00815	-0.00903	-0.00869	-0.00874	-0.00865	-0.00794	-0.00861	-0.0082	-0.00758	-0.00672	-0.00779	-0.00722	-0.00669	-0.00668	-0.00635	-0.00654	-0.00574	-0.00536	-0.0053	-0.00451	-0.00496	-0.00474	-0.00419	-0.0042	-0.00394	-0.00304
428	-0.00534	-0.00456	-0.00511	-0.00566	-0.00701	-0.00559	-0.00702	-0.0063	-0.00663	-0.00688	-0.00857	-0.00693	-0.00759	-0.00824	-0.00868	-0.00769	-0.00928	-0.00857	-0.00902	-0.00921	-0.00855	-0.00923	-0.00904	-0.00961	-0.00932	-0.00932	-0.00926	-0.00887	-0.00891	-0.00904	-0.00832	-0.00768	-0.00797	-0.0073	-0.00702	-0.00715	-0.00663	-0.00643	-0.00636	-0.00614	-0.00564	-0.0058	-0.00544	-0.00495	-0.00465	-0.00414	-0.00397	-0.00382	-0.00364
432	-0.00478	-0.00358	-0.0037	-0.00496	-0.00479	-0.00541	-0.00508	-0.00588	-0.00565	-0.00613	-0.00676	-0.00624	-0.0066	-0.00803	-0.00719	-0.00782	-0.0076	-0.00784	-0.00802	-0.00752	-0.00821	-0.00761	-0.00824	-0.00823	-0.00798	-0.00875	-0.00817	-0.00836	-0.00827	-0.00799	-0.00801	-0.00762	-0.0075	-0.0069	-0.00716	-0.00647	-0.00642	-0.00618	-0.00582	-0.00612	-0.00603	-0.00524	-0.00511	-0.00461	-0.00446	-0.00423	-0.00364	-0.00404	-0.00319
436	-0.00431	-0.00383	-0.00542	-0.00528	-0.00531	-0.0042	-0.00498	-0.00543	-0.00555	-0.00558	-0.00695	-0.00765	-0.00716	-0.00829	-0.00729	-0.00703	-0.0082	-0.00784	-0.00842	-0.00854	-0.00855	-0.00852	-0.00832	-0.0088	-0.00801	-0.00794	-0.00853	-0.00846	-0.00806	-0.00842	-0.00765	-0.00792	-0.00786	-0.00728	-0.00663	-0.00665	-0.00698	-0.0062	-0.00575	-0.00608	-0.00579	-0.00586	-0.0049	-0.00462	-0.00439	-0.00433	-0.00425	-0.00363	-0.00321
440	-0.00245	-0.0037	-0.00645	-0.00591	-0.00482	-0.00523	-0.00683	-0.00479	-0.00644	-0.00672	-0.00724	-0.00737	-0.00737	-0.00763	-0.00816	-0.00753	-0.00817	-0.00824	-0.00761	-0.00818	-0.00899	-0.00832	-0.00894	-0.00902	-0.0085	-0.00926	-0.00848	-0.00873	-0.00873	-0.00836	-0.00874	-0.00806	-0.00782	-0.00723	-0.00677	-0.00696	-0.00637	-0.0063	-0.0062	-0.00612	-0.00565	-0.00517	-0.00523	-0.00487	-0.00456	-0.00441	-0.00422	-0.00405	-0.00373
444	-0.00396	-0.00397	-0.00492	-0.00512	-0.00485	-0.00445	-0.00614	-0.00568	-0.0048	-0.00569	-0.00609	-0.00773	-0.00692	-0.00728	-0.00699	-0.00839	-0.00699	-0.00711	-0.00732	-0.00774	-0.0077	-0.00809	-0.00812	-0.00762	-0.00833	-0.00809	-0.008	-0.00829	-0.00844	-0.00783	-0.00802	-0.00734	-0.00739	-0.00725	-0.00722	-0.00683	-0.00634	-0.00656	-0.00607	-0.00509	-0.00545	-0.00534	-0.00503	-0.00445	-0.00467	-0.00442	-0.00377	-0.00365	-0.00329
448	-0.00423	-0.00255	-0.00538	-0.00378	-0.00514	-0.00433	-0.00479	-0.00512	-0.0076	-0.0062	-0.00682	-0.00705	-0.0061	-0.00729	-0.00711	-0.00679	-0.00737	-0.00764	-0.00811	-0.00806	-0.00798	-0.0084	-0.00892	-0.00861	-0.00824	-0.00825	-0.00778	-0.00826	-0.008	-0.0078	-0.00806	-0.00749	-0.00709	-0.00704	-0.00706	-0.00639	-0.00657	-0.00599	-0.006	-0.00585	-0.00495	-0.00532	-0.00501	-0.00522	-0.00415	-0.00424	-0.004	-0.00358	-0.00331
452	-0.00607	-0.00458	-0.00356	-0.00629	-0.00575	-0.00452	-0.00527	-0.00506	-0.00747	-0.00716	-0.00624	-0.00648	-0.00598	-0.00842	-0.00811	-0.00747	-0.00888	-0.00748	-0.00788	-0.00852	-0.00779	-0.0083	-0.00759	-0.00834	-0.00887	-0.00819	-0.00755	-0.00805	-0.00793	-0.00769	-0.00761	-0.0076	-0.00742	-0.00699	-0.00703	-0.00595	-0.00675	-0.00689	-0.00582	-0.00584	-0.00555	-0.00573	-0.00483	-0.00472	-0.00411	-0.00409	-0.0038	-0.00364	-0.00358
456	-0.00175	-0.0043	-0.0023	-0.00494	-0.00554	-0.00568	-0.00568	-0.00703	-0.00706	-0.00745	-0.00722	-0.00806	-0.00689	-0.00836	-0.00798	-0.00821	-0.00843	-0.00874	-0.00838	-0.00853	-0.00881	-0.00841	-0.00906	-0.00981	-0.00883	-0.00957	-0.00881	-0.00867	-0.00819	-0.00837	-0.00815	-0.00749	-0.00758	-0.00768	-0.00733	-0.00725	-0.00706	-0.00655	-0.00666	-0.00627	-0.00517	-0.00551	-0.00517	-0.00504	-0.00452	-0.00446	-0.0045	-0.00373	-0.00335
460	-0.00426	-0.00433	-0.00404	-0.004	-0.00455	-0.00641	-0.00614	-0.00714	-0.00708	-0.00639	-0.00585	-0.00713	-0.00746	-0.0071	-0.00807	-0.0081	-0.00831	-0.00828	-0.00797	-0.0088	-0.00886	-0.00894	-0.00812	-0.00802	-0.00913	-0.00806	-0.00861	-0.00812	-0.00842	-0.00796	-0.00804	-0.00762	-0.0071	-0.00742	-0.00766	-0.00677	-0.00665	-0.00644	-0.00612	-0.0059	-0.0052	-0.00499	-0.00484	-0.00472	-0.00483	-0.00438	-0.00402	-0.00366	-0.00336
464	-0.00406	-0.00538	-0.00241	-0.00403	-0.00304	-0.00491	-0.00343	-0.00567	-0.00554	-0.00586	-0.00601	-0.00751	-0.00653	-0.00767	-0.00814	-0.00818	-0.0067	-0.0076	-0.00782	-0.00798	-0.00727	-0.00804	-0.00868	-0.00753	-0.00807	-0.00823	-0.00816	-0.00807	-0.00787	-0.00728	-0.00771	-0.00735	-0.00782	-0.00745	-0.00679	-0.0067	-0.00594	-0.00588	-0.00605	-0.00537	-0.00519	-0.00481	-0.00451	-0.00483	-0.00467	-0.00414	-0.00389	-0.00346	-0.00344
468	-0.00573	-0.00303	-0.00428	-0.00508	-0.00472	-0.00517	-0.00532	-0.00467	-0.00644	-0.00598	-0.00526	-0.00795	-0.00683	-0.00677	-0.00739	-0.00755	-0.00689	-0.00775	-0.00764	-0.00859	-0.00815	-0.00727	-0.00845	-0.00844	-0.00824	-0.00792	-0.00763	-0.00823	-0.00801	-0.00821	-0.00737	-0.00761	-0.00747	-0.00688	-0.00687	-0.00691	-0.00701	-0.00584	-0.00583	-0.00571	-0.00526	-0.0054	-0.00474	-0.00449	-0.00492	-0.00405	-0.00398	-0.00306	-0.00341
472	-0.000355335	-0.00306	-0.00402	-0.00432	-0.00517	-0.00404	-0.00427	-0.00524	-0.00663	-0.00696	-0.00555	-0.00679	-0.00712	-0.0067	-0.00704	-0.00756	-0.00791	-0.0076	-0.00778	-0.00811	-0.00852	-0.00799	-0.00776	-0.00787	-0.0079	-0.008	-0.00761	-0.00781	-0.00854	-0.00727	-0.00769	-0.00707	-0.00685	-0.00672	-0.0061	-0.00639	-0.00637	-0.00616	-0.00584	-0.00547	-0.00513	-0.00551	-0.00479	-0.00498	-0.0041	-0.00454	-0.00413	-0.00352	-0.00348
476	-0.00581	-0.00473	-0.00391	-0.00318	-0.00597	-0.00533	-0.00623	-0.00586	-0.00658	-0.00623	-0.00675	-0.00597	-0.00659	-0.00777	-0.0075	-0.00723	-0.00751	-0.00838	-0.00795	-0.00856	-0.00815	-0.00855	-0.00772	-0.00796	-0.00847	-0.00825	-0.008	-0.00797	-0.00796	-0.00736	-0.00783	-0.00779	-0.00737	-0.00731	-0.00667	-0.0067	-0.00693	-0.0063	-0.00602	-0.00597	-0.00585	-0.00515	-0.00493	-0.00447	-0.00412	-0.00445	-0.00437	-0.00384	-0.00366
480	-0.00267	-0.00498	-0.00444	-0.00484	-0.00514	-0.0047	-0.00606	-0.00464	-0.00637	-0.0078	-0.00493	-0.00845	-0.0071	-0.00663	-0.00721	-0.00715	-0.00874	-0.00882	-0.00817	-0.00789	-0.00898	-0.00871	-0.00872	-0.00847	-0.00845	-0.00867	-0.00808	-0.00808	-0.00824	-0.00773	-0.00779	-0.00781	-0.0075	-0.00716	-0.00671	-0.0068	-0.00665	-0.0064	-0.00624	-0.00547	-0.00551	-0.00522	-0.00488	-0.00465	-0.00443	-0.00457	-0.00401	-0.00347	-0.00336
484	-0.0041	-0.00241	-0.00434	-0.00259	-0.00541	-0.00578	-0.00568	-0.00539	-0.00495	-0.00561	-0.00677	-0.00543	-0.00591	-0.00711	-0.00736	-0.00727	-0.00778	-0.00821	-0.00798	-0.00803	-0.00807	-0.00788	-0.00812	-0.00779	-0.00803	-0.00751	-0.00773	-0.00753	-0.00789	-0.00754	-0.00731	-0.00732	-0.00738	-0.00727	-0.0067	-0.00662	-0.00673	-0.00594	-0.00561	-0.00545	-0.00479	-0.00513	-0.00487	-0.00431	-0.00419	-0.00389	-0.00355	-0.00331	-0.00322
488	-0.00203	-0.00453	-0.00423	-0.00394	-0.00407	-0.00522	-0.00537	-0.0074	-0.0059	-0.00701	-0.00661	-0.00755	-0.00623	-0.00744	-0.00744	-0.00837	-0.00802	-0.00779	-0.00865	-0.00787	-0.00892	-0.00893	-0.00815	-0.00868	-0.00825	-0.00835	-0.00834	-0.00829	-0.00793	-0.00752	-0.00728	-0.00758	-0.00752	-0.00694	-0.00697	-0.00685	-0.0063	-0.00613	-0.00605	-0.00493	-0.00532	-0.00495	-0.00487	-0.00444	-0.0048	-0.00374	-0.00415	-0.00396	-0.00317
492	-0.0034	-0.00392	-0.00381	-0.00544	-0.00495	-0.00623	-0.00689	-0.00581	-0.00542	-0.0068	-0.00621	-0.00681	-0.00631	-0.0066	-0.00694	-0.00756	-0.00815	-0.00801	-0.00768	-0.00831	-0.00815	-0.00826	-0.00802	-0.00764	-0.00885	-0.00879	-0.00826	-0.00807	-0.00765	-0.00817	-0.00787	-0.00736	-0.00689	-0.00725	-0.0071	-0.00655	-0.00623	-0.00635	-0.0059	-0.00581	-0.00529	-0.00507	-0.0051	-0.00455	-0.00399	-0.00372	-0.00402	-0.0033	-0.00335
496	-0.00412	-0.00449	-0.00416	-0.00465	-0.00455	-0.00619	-0.00617	-0.00603	-0.00626	-0.00563	-0.00691	-0.00678	-0.00645	-0.00725	-0.00767	-0.00772	-0.00719	-0.00743	-0.00773	-0.00821	-0.00816	-0.0084	-0.00809	-0.00859	-0.00817	-0.00817	-0.00808	-0.0085	-0.00772	-0.00828	-0.00798	-0.00763	-0.00733	-0.00749	-0.007	-0.00701	-0.00651	-0.00629	-0.00602	-0.00575	-0.00533	-0.00543	-0.00499	-0.00473	-0.00496	-0.00427	-0.00413	-0.00365	-0.00336
500	-0.00333	-0.00605	-0.00376	-0.0044	-0.00424	-0.00527	-0.00469	-0.00549	-0.00452	-0.00576	-0.00721	-0.00591	-0.00614	-0.00723	-0.0076	-0.00683	-0.00746	-0.00765	-0.00817	-0.00704	-0.00812	-0.00778	-0.00823	-0.00812	-0.00822	-0.00795	-0.00808	-0.00862	-0.00768	-0.00713	-0.00763	-0.00702	-0.00702	-0.00697	-0.00694	-0.00643	-0.00597	-0.00561	-0.00571	-0.00562	-0.00489	-0.00453	-0.0049	-0.00469	-0.00433	-0.0037	-0.00342	-0.00304	-0.00328
504	-0.00381	-0.00352	-0.00166	-0.0042	-0.00411	-0.00377	-0.00484	-0.00633	-0.00522	-0.00581	-0.0061	-0.00638	-0.00655	-0.00585	-0.00769	-0.00771	-0.00693	-0.00817	-0.00747	-0.0081	-0.00786	-0.00798	-0.00818	-0.00863	-0.00806	-0.00772	-0.00826	-0.00719	-0.00765	-0.00789	-0.00765	-0.00745	-0.00748	-0.00668	-0.00655	-0.00678	-0.00643	-0.00626	-0.00582	-0.00531	-0.00539	-0.00499	-0.0044	-0.00446	-0.00417	-0.00424	-0.00363	-0.00384	-0.00333
508	-0.00348	-0.00278	-0.00432	-0.00413	-0.00471	-0.00367	-0.00473	-0.00581	-0.00535	-0.00566	-0.00542	-0.00579	-0.00702	-0.00638	-0.00615	-0.00782	-0.00708	-0.00791	-0.00823	-0.00877	-0.00808	-0.00719	-0.00763	-0.00794	-0.00851	-0.00787	-0.00791	-0.00799	-0.00771	-0.00789	-0.00718	-0.0067	-0.00693	-0.00667	-0.00663	-0.00631	-0.00655	-0.00583	-0.00586	-0.00566	-0.00478	-0.00519	-0.00448	-0.00458	-0.00409	-0.00363	-0.00352	-0.00322	-0.00312
512	-0.00529	-0.00412	-0.00318	-0.00379	-0.00285	-0.00311	-0.00455	-0.00545	-0.00471	-0.00621	-0.00678	-0.00506	-0.00545	-0.00617	-0.0075	-0.00743	-0.00771	-0.00735	-0.00763	-0.00722	-0.00711	-0.00752	-0.00783	-0.00731	-0.00753	-0.00718	-0.00753	-0.00792	-0.00678	-0.00668	-0.00732	-0.00722	-0.00734	-0.00683	-0.00644	-0.00588	-0.00618	-0.00571	-0.00555	-0.00522	-0.00499	-0.00489	-0.00439	-0.00444	-0.00426	-0.00366	-0.00342	-0.0033	-0.00304
516	-0.0053	-0.00697	-0.00625	-0.006	-0.00493	-0.00612	-0.00561	-0.00712	-0.00692	-0.00575	-0.0076	-0.00879	-0.00833	-0.00708	-0.00894	-0.00857	-0.00793	-0.00876	-0.00837	-0.00862	-0.00902	-0.00942	-0.0095	-0.00911	-0.0096	-0.00899	-0.00875	-0.00859	-0.00833	-0.00844	-0.00824	-0.00805	-0.00823	-0.00735	-0.00752	-0.00738	-0.00707	-0.00641	-0.00659	-0.00579	-0.00547	-0.0059	-0.00502	-0.0053	-0.0051	-0.00436	-0.0041	-0.00409	-0.00359
520	-0.00345	-0.00473	-0.00394	-0.00403	-0.00435	-0.00442	-0.00683	-0.00397	-0.00508	-0.00622	-0.00559	-0.00621	-0.00736	-0.00794	-0.00719	-0.00767	-0.00754	-0.0074	-0.00802	-0.00697	-0.00839	-0.00724	-0.00744	-0.00796	-0.00739	-0.00794	-0.00745	-0.00852	-0.00738	-0.00732	-0.0081	-0.00699	-0.00732	-0.00711	-0.0067	-0.00599	-0.00616	-0.00588	-0.00549	-0.0058	-0.0052	-0.00424	-0.00438	-0.00456	-0.00435	-0.00442	-0.00427	-0.00359	-0.00324
524	-0.00412	-0.00254	-0.00368	-0.00386	-0.00469	-0.00761	-0.00623	-0.00406	-0.00589	-0.00695	-0.00736	-0.0068	-0.00656	-0.00791	-0.00694	-0.00708	-0.00853	-0.00816	-0.00821	-0.00719	-0.00833	-0.0081	-0.00836	-0.00848	-0.00771	-0.00797	-0.00818	-0.00786	-0.00834	-0.00776	-0.008	-0.00752	-0.00764	-0.0074	-0.00649	-0.00678	-0.0066	-0.00605	-0.00581	-0.00594	-0.0055	-0.00541	-0.00509	-0.00445	-0.0042	-0.0036	-0.00406	-0.00409	-0.00356
528	-0.0039	-0.00649	-0.00576	-0.00403	-0.00582	-0.00642	-0.00561	-0.00639	-0.00708	-0.00722	-0.00798	-0.00703	-0.00779	-0.0085	-0.00781	-0.00868	-0.00847	-0.00828	-0.0094	-0.00873	-0.00997	-0.00893	-0.00936	-0.00972	-0.00896	-0.00927	-0.00922	-0.00962	-0.00931	-0.0086	-0.00871	-0.00835	-0.00806	-0.00801	-0.00755	-0.00745	-0.00706	-0.00699	-0.00647	-0.00597	-0.0058	-0.00553	-0.00489	-0.00495	-0.00529	-0.0041	-0.00406	-0.00407	-0.00417
532	-0.00224	-0.00151	-0.00288	-0.00416	-0.00573	-0.00537	-0.00491	-0.00537	-0.00563	-0.00627	-0.00646	-0.00629	-0.0081	-0.00758	-0.00792	-0.00641	-0.00839	-0.00726	-0.00825	-0.00735	-0.00821	-0.0078	-0.00821	-0.0081	-0.00807	-0.00792	-0.00829	-0.00851	-0.00771	-0.00764	-0.00732	-0.00804	-0.00743	-0.00736	-0.00681	-0.00675	-0.00649	-0.00621	-0.00591	-0.00519	-0.00541	-0.00493	-0.00484	-0.00403	-0.0041	-0.0043	-0.00363	-0.00299	-0.00335
536	-0.00238	-0.00239	-0.00377	-0.00414	-0.00452	-0.00584	-0.00585	-0.00671	-0.00657	-0.00564	-0.0061	-0.00706	-0.00703	-0.00634	-0.00602	-0.00679	-0.00736	-0.00735	-0.00778	-0.00867	-0.00871	-0.00792	-0.008	-0.0083	-0.0078	-0.00786	-0.00813	-0.00802	-0.00812	-0.0079	-0.00754	-0.00727	-0.00713	-0.00678	-0.00714	-0.00657	-0.00646	-0.00639	-0.00592	-0.00547	-0.00531	-0.00543	-0.00499	-0.0045	-0.00424	-0.00403	-0.00405	-0.00362	-0.00317
540	-0.00377	-0.00426	-0.00144	-0.00316	-0.00287	-0.00563	-0.00465	-0.00512	-0.00538	-0.00533	-0.0062	-0.00633	-0.00642	-0.00606	-0.00685	-0.00775	-0.00639	-0.00693	-0.00736	-0.00688	-0.00789	-0.00759	-0.00779	-0.0081	-0.00737	-0.00777	-0.0076	-0.00809	-0.00703	-0.00695	-0.00715	-0.00768	-0.00694	-0.00656	-0.00666	-0.00679	-0.00629	-0.00594	-0.00591	-0.00526	-0.00493	-0.00502	-0.00444	-0.0043	-0.00387	-0.00394	-0.00363	-0.00327	-0.00337
544	-0.00566	-0.0055	-0.00372	-0.00581	-0.00424	-0.00481	-0.0047	-0.00645	-0.00604	-0.00574	-0.00794	-0.00559	-0.00672	-0.00757	-0.00789	-0.00864	-0.00726	-0.00835	-0.00793	-0.00877	-0.00801	-0.00882	-0.00833	-0.00831	-0.0079	-0.00845	-0.00817	-0.0083	-0.00852	-0.00767	-0.00742	-0.00685	-0.00732	-0.00709	-0.00693	-0.00668	-0.00643	-0.00621	-0.00569	-0.00577	-0.00528	-0.00463	-0.00485	-0.00456	-0.00426	-0.00451	-0.00393	-0.00375	-0.00362
548	-0.00555	-0.00266	-0.0039	-0.00451	-0.00477	-0.00601	-0.00559	-0.00507	-0.00599	-0.00676	-0.00647	-0.00578	-0.0075	-0.0077	-0.0078	-0.00824	-0.00789	-0.00873	-0.00899	-0.00913	-0.00859	-0.00847	-0.0091	-0.00883	-0.00895	-0.00798	-0.00827	-0.00882	-0.00882	-0.00836	-0.00851	-0.00788	-0.00742	-0.00702	-0.00716	-0.00664	-0.00657	-0.00636	-0.00612	-0.00557	-0.00592	-0.00535	-0.00531	-0.00494	-0.00459	-0.00444	-0.00412	-0.00349	-0.0036
552	-0.00603	-0.00448	-0.00427	-0.00397	-0.00425	-0.00569	-0.00613	-0.00619	-0.00538	-0.00652	-0.00554	-0.0073	-0.00669	-0.00745	-0.00768	-0.00778	-0.00789	-0.00691	-0.00872	-0.00811	-0.00816	-0.00823	-0.00902	-0.00859	-0.00816	-0.00866	-0.00857	-0.00756	-0.00824	-0.00724	-0.0074	-0.00725	-0.00729	-0.00733	-0.007	-0.00705	-0.00618	-0.00644	-0.00562	-0.0059	-0.00503	-0.00459	-0.00531	-0.00541	-0.00434	-0.00463	-0.00356	-0.00382	-0.00316
556	-0.00443	-0.00507	-0.00431	-0.00374	-0.00464	-0.00522	-0.00592	-0.00647	-0.00537	-0.00717	-0.00675	-0.00648	-0.00816	-0.0074	-0.00716	-0.00725	-0.00834	-0.00782	-0.00846	-0.00815	-0.00858	-0.00849	-0.00886	-0.00884	-0.00841	-0.00744	-0.00791	-0.00789	-0.00809	-0.0084	-0.00743	-0.0074	-0.00725	-0.00773	-0.00723	-0.00665	-0.0061	-0.00655	-0.00598	-0.00601	-0.00526	-0.00533	-0.00449	-0.00467	-0.00456	-0.00417	-0.00431	-0.00422	-0.00367
560	-0.0037	-0.00528	-0.00394	-0.00525	-0.0034	-0.00414	-0.00544	-0.00526	-0.00531	-0.0046	-0.00546	-0.00621	-0.00525	-0.00621	-0.00715	-0.00693	-0.00703	-0.00655	-0.0072	-0.00622	-0.00623	-0.00741	-0.00699	-0.00749	-0.0073	-0.00783	-0.00749	-0.00752	-0.00747	-0.00735	-0.00701	-0.00589	-0.00655	-0.00609	-0.00587	-0.00593	-0.00609	-0.00553	-0.00565	-0.00511	-0.00496	-0.00461	-0.00427	-0.00407	-0.00417	-0.00399	-0.00325	-0.00362	-0.00314
564	-0.00297	-0.00244	-0.00564	-0.00585	-0.00502	-0.00521	-0.00678	-0.00523	-0.00576	-0.00517	-0.00718	-0.00675	-0.00605	-0.00661	-0.00719	-0.00752	-0.00769	-0.00858	-0.00802	-0.00816	-0.0077	-0.00821	-0.00767	-0.00841	-0.00802	-0.00773	-0.00795	-0.00799	-0.00798	-0.00738	-0.008	-0.00762	-0.0076	-0.00695	-0.00655	-0.00689	-0.00642	-0.00586	-0.00587	-0.00561	-0.00528	-0.00531	-0.00487	-0.00425	-0.00468	-0.00426	-0.00407	-0.00355	-0.00338
568	-0.00494	-0.00389	-0.00328	-0.0053	-0.00587	-0.00465	-0.00428	-0.00507	-0.00664	-0.00625	-0.00637	-0.00537	-0.0064	-0.00698	-0.0066	-0.00718	-0.00709	-0.00699	-0.00747	-0.00807	-0.00771	-0.00736	-0.00816	-0.00764	-0.00754	-0.00728	-0.00703	-0.00758	-0.00769	-0.00725	-0.00712	-0.00714	-0.00632	-0.00644	-0.00656	-0.00625	-0.00606	-0.00575	-0.00571	-0.00559	-0.00536	-0.00508	-0.00448	-0.00467	-0.00404	-0.00419	-0.00346	-0.00328	-0.00327
572	-0.00457	-0.00325	-0.00495	-0.00464	-0.00471	-0.00556	-0.00479	-0.00409	-0.00577	-0.00654	-0.00463	-0.00664	-0.00587	-0.00695	-0.00615	-0.00719	-0.00766	-0.0071	-0.00684	-0.00747	-0.00764	-0.00731	-0.00766	-0.00803	-0.00829	-0.00816	-0.00743	-0.00738	-0.00723	-0.00702	-0.00699	-0.00643	-0.00683	-0.00655	-0.00647	-0.00605	-0.0057	-0.00533	-0.00546	-0.00499	-0.00481	-0.00481	-0.0039	-0.00425	-0.00465	-0.00335	-0.00341	-0.00361	-0.00335
576	-0.00434	-0.0048	-0.00192	-0.00296	-0.00448	-0.0059	-0.00605	-0.00587	-0.00572	-0.00573	-0.00686	-0.00681	-0.00517	-0.00646	-0.00668	-0.00608	-0.00696	-0.00713	-0.00807	-0.00741	-0.0076	-0.00783	-0.00831	-0.00791	-0.00803	-0.00753	-0.00725	-0.00759	-0.00779	-0.00727	-0.00741	-0.0069	-0.00739	-0.00689	-0.00619	-0.00604	-0.0062	-0.00599	-0.00535	-0.00566	-0.00537	-0.00445	-0.0044	-0.00468	-0.00408	-0.00459	-0.00333	-0.0035	-0.00343
580	-0.00362	-0.00509	-0.00598	-0.00472	-0.00479	-0.00551	-0.00616	-0.007	-0.00477	-0.00684	-0.00722	-0.007	-0.00779	-0.00772	-0.00799	-0.00832	-0.00863	-0.00869	-0.00906	-0.00886	-0.00895	-0.00923	-0.00841	-0.00927	-0.00881	-0.00924	-0.00875	-0.00857	-0.00823	-0.00872	-0.00803	-0.0075	-0.00707	-0.00714	-0.00711	-0.00664	-0.00667	-0.00623	-0.00651	-0.00601	-0.00542	-0.00542	-0.00552	-0.00518	-0.00432	-0.00395	-0.00394	-0.00404	-0.00317
584	-0.00497	-0.00412	-0.00513	-0.00408	-0.00395	-0.00601	-0.00507	-0.00581	-0.00545	-0.0059	-0.00739	-0.00698	-0.00687	-0.0076	-0.00708	-0.00821	-0.00768	-0.00779	-0.0084	-0.00802	-0.00818	-0.00804	-0.00735	-0.00812	-0.00814	-0.00781	-0.00794	-0.008	-0.00768	-0.0078	-0.00757	-0.00743	-0.00699	-0.00665	-0.00657	-0.00673	-0.00619	-0.00589	-0.0057	-0.00588	-0.00533	-0.00558	-0.0047	-0.00428	-0.00456	-0.00391	-0.00382	-0.00377	-0.00342
588	-0.00583	-0.00474	-0.00594	-0.00426	-0.00465	-0.00588	-0.00605	-0.00636	-0.0055	-0.00622	-0.00674	-0.00696	-0.00757	-0.00746	-0.00733	-0.00794	-0.00892	-0.00828	-0.00903	-0.00888	-0.00842	-0.00859	-0.00817	-0.00936	-0.00862	-0.00874	-0.0085	-0.00848	-0.00822	-0.00866	-0.00829	-0.00807	-0.00767	-0.00791	-0.00712	-0.00693	-0.00624	-0.0067	-0.00621	-0.00624	-0.00582	-0.00559	-0.00523	-0.00484	-0.00471	-0.00455	-0.00438	-0.00394	-0.0038
592	-0.0048	-0.00346	-0.00403	-0.00487	-0.00435	-0.00472	-0.00549	-0.00456	-0.00561	-0.00609	-0.00652	-0.00645	-0.00685	-0.00635	-0.00731	-0.00765	-0.00708	-0.00727	-0.00779	-0.00797	-0.00841	-0.00824	-0.0081	-0.00808	-0.0083	-0.00785	-0.0079	-0.0072	-0.00723	-0.00796	-0.00671	-0.00753	-0.00642	-0.0066	-0.00619	-0.00619	-0.006	-0.00592	-0.00519	-0.00493	-0.00493	-0.00469	-0.00411	-0.00401	-0.00389	-0.0035	-0.00348	-0.00301	-0.00271
596	-0.00283	-0.00535	-0.00341	-0.0024	-0.00531	-0.005	-0.00397	-0.00499	-0.0043	-0.00505	-0.00612	-0.00617	-0.00569	-0.00647	-0.00626	-0.00778	-0.00624	-0.00647	-0.00748	-0.00679	-0.00641	-0.00773	-0.00688	-0.00753	-0.00686	-0.007	-0.00719	-0.00774	-0.00729	-0.00652	-0.00677	-0.00669	-0.00677	-0.00709	-0.00605	-0.0064	-0.00528	-0.00594	-0.00518	-0.00492	-0.00513	-0.0048	-0.00442	-0.00386	-0.00361	-0.0038	-0.00361	-0.00344	-0.00285
600	-0.00375	-0.00553	-0.006	-0.0034	-0.00463	-0.00553	-0.0045	-0.00546	-0.00572	-0.00438	-0.00555	-0.00598	-0.00661	-0.0073	-0.00744	-0.00648	-0.00782	-0.0073	-0.00741	-0.0079	-0.00817	-0.00774	-0.00825	-0.00838	-0.00833	-0.00773	-0.00791	-0.00806	-0.00811	-0.00723	-0.00748	-0.00709	-0.00695	-0.00718	-0.0062	-0.00602	-0.00665	-0.00566	-0.00563	-0.00598	-0.00529	-0.005	-0.00512	-0.00445	-0.00438	-0.00378	-0.0037	-0.004	-0.00354
604	-0.00346	-0.00288	-0.00525	-0.00381	-0.00482	-0.00393	-0.0058	-0.00484	-0.00527	-0.00456	-0.00625	-0.00652	-0.00688	-0.00709	-0.00587	-0.00711	-0.00743	-0.00748	-0.00757	-0.00728	-0.00768	-0.0078	-0.00807	-0.00799	-0.00696	-0.00765	-0.00755	-0.0083	-0.00714	-0.00774	-0.00799	-0.00659	-0.00694	-0.00612	-0.00624	-0.00631	-0.00612	-0.00546	-0.00558	-0.00495	-0.00464	-0.00459	-0.00442	-0.00422	-0.00442	-0.00364	-0.00375	-0.00334	-0.00302
608	-0.00582	-0.00389	-0.00368	-0.005	-0.00516	-0.00448	-0.00682	-0.00441	-0.00583	-0.00535	-0.00568	-0.00653	-0.00746	-0.00624	-0.00727	-0.00724	-0.00756	-0.00794	-0.00718	-0.00762	-0.00789	-0.00773	-0.00791	-0.00766	-0.00779	-0.00778	-0.00729	-0.00787	-0.00734	-0.00719	-0.00764	-0.00735	-0.00684	-0.00732	-0.00622	-0.00648	-0.00586	-0.00611	-0.00546	-0.00549	-0.00517	-0.0049	-0.00491	-0.00455	-0.00413	-0.00393	-0.00361	-0.00356	-0.00313
612	-0.00448	-0.00273	-0.00429	-0.00295	-0.00495	-0.00538	-0.00494	-0.00537	-0.00452	-0.00474	-0.00549	-0.00652	-0.00702	-0.00784	-0.00751	-0.00725	-0.00742	-0.00776	-0.00694	-0.00757	-0.00691	-0.00764	-0.00721	-0.00811	-0.00749	-0.00778	-0.00741	-0.00697	-0.00794	-0.00784	-0.0079	-0.00683	-0.00699	-0.00683	-0.00619	-0.0065	-0.00617	-0.00565	-0.00552	-0.00554	-0.00483	-0.0049	-0.00496	-0.00395	-0.0047	-0.00404	-0.00344	-0.00336	-0.00308
616	-0.00246	-0.0037	-0.00341	-0.00342	-0.00393	-0.00455	-0.00357	-0.0059	-0.00484	-0.00625	-0.00549	-0.00589	-0.00708	-0.00676	-0.00688	-0.00751	-0.00767	-0.00757	-0.00772	-0.00787	-0.00642	-0.00724	-0.00769	-0.00719	-0.00757	-0.00801	-0.00777	-0.00706	-0.00702	-0.0079	-0.00673	-0.00709	-0.0066	-0.00699	-0.00644	-0.0063	-0.00595	-0.00542	-0.00543	-0.00543	-0.00464	-0.0053	-0.00424	-0.0042	-0.00404	-0.00412	-0.00363	-0.00332	-0.00337
620	-0.00412	-0.00242	-0.00355	-0.00435	-0.00361	-0.00473	-0.00472	-0.00532	-0.00589	-0.00399	-0.00626	-0.00671	-0.00626	-0.00638	-0.00712	-0.00696	-0.0068	-0.00641	-0.00759	-0.00801	-0.00725	-0.00749	-0.00784	-0.00811	-0.00742	-0.0078	-0.00826	-0.00757	-0.00776	-0.0073	-0.00754	-0.00737	-0.00723	-0.00745	-0.00673	-0.0066	-0.00634	-0.00608	-0.00584	-0.00537	-0.00497	-0.00474	-0.0049	-0.00426	-0.00425	-0.00409	-0.00368	-0.00352	-0.00304
624	-0.00163	-0.00424	-0.00559	-0.00481	-0.00548	-0.00636	-0.00594	-0.0049	-0.00697	-0.0049	-0.00629	-0.00615	-0.00676	-0.00823	-0.00772	-0.00809	-0.00732	-0.00808	-0.00763	-0.00805	-0.00783	-0.00906	-0.00817	-0.00864	-0.00827	-0.008	-0.00843	-0.00833	-0.00786	-0.00793	-0.008	-0.00755	-0.00767	-0.00685	-0.00702	-0.00668	-0.00653	-0.00554	-0.00588	-0.00585	-0.00529	-0.00546	-0.0049	-0.00502	-0.00445	-0.00389	-0.00431	-0.00322	-0.0035
628	-0.00121	-0.00281	-0.0029	-0.0039	-0.00361	-0.0037	-0.00497	-0.0059	-0.00502	-0.00571	-0.00534	-0.00608	-0.0067	-0.00757	-0.00645	-0.00693	-0.00715	-0.00723	-0.00779	-0.00806	-0.00683	-0.00779	-0.00743	-0.00751	-0.00688	-0.00712	-0.007	-0.00772	-0.00657	-0.00693	-0.00706	-0.0067	-0.0069	-0.00674	-0.00601	-0.00658	-0.00613	-0.00602	-0.00596	-0.00546	-0.00481	-0.00465	-0.00432	-0.00427	-0.00407	-0.00382	-0.00341	-0.00346	-0.00318
632	-0.0028	-0.00431	-0.00354	-0.00507	-0.00368	-0.00595	-0.00587	-0.00571	-0.00464	-0.00575	-0.00605	-0.00691	-0.00718	-0.00724	-0.007	-0.00803	-0.00719	-0.00746	-0.00783	-0.00793	-0.0074	-0.00808	-0.00817	-0.00747	-0.00821	-0.00794	-0.00794	-0.00753	-0.00763	-0.0071	-0.00767	-0.00735	-0.0069	-0.00718	-0.00634	-0.00657	-0.00626	-0.00592	-0.00582	-0.00527	-0.00532	-0.00509	-0.00463	-0.00433	-0.00397	-0.00392	-0.00375	-0.00326	-0.00319
636	-0.00435	-0.00216	-0.00206	-0.00441	-0.00362	-0.00528	-0.00571	-0.00575	-0.00538	-0.00481	-0.00584	-0.0063	-0.00634	-0.00536	-0.00626	-0.00742	-0.00783	-0.008	-0.00721	-0.00736	-0.00752	-0.00771	-0.00747	-0.00809	-0.00745	-0.00742	-0.00772	-0.008	-0.00751	-0.00682	-0.00704	-0.00699	-0.00698	-0.00665	-0.00578	-0.00561	-0.00556	-0.00554	-0.00598	-0.0051	-0.00458	-0.00501	-0.00462	-0.00378	-0.00375	-0.00348	-0.00355	-0.00377	-0.00342
640	-0.00171	-0.00287	-0.0047	-0.00387	-0.00484	-0.00397	-0.00639	-0.00514	-0.00732	-0.00524	-0.00603	-0.00657	-0.0072	-0.00732	-0.00674	-0.00711	-0.00767	-0.00728	-0.00835	-0.00825	-0.00836	-0.00761	-0.00763	-0.0078	-0.00781	-0.00787	-0.00751	-0.00787	-0.00779	-0.00747	-0.00803	-0.00735	-0.00716	-0.00692	-0.00678	-0.00619	-0.00597	-0.00571	-0.00577	-0.00585	-0.00547	-0.00515	-0.00478	-0.0051	-0.00409	-0.00435	-0.00395	-0.00376	-0.00362
644	-0.00537	-0.00324	-0.00377	-0.0049	-0.00374	-0.00412	-0.00518	-0.00504	-0.00538	-0.00472	-0.00584	-0.00682	-0.00632	-0.00711	-0.00701	-0.00644	-0.00745	-0.0076	-0.00733	-0.00789	-0.00818	-0.00738	-0.00723	-0.00747	-0.0081	-0.00769	-0.00777	-0.00861	-0.00808	-0.00736	-0.00747	-0.00708	-0.007	-0.00712	-0.00639	-0.00649	-0.00594	-0.00569	-0.00573	-0.00531	-0.00516	-0.00481	-0.0048	-0.00458	-0.00424	-0.00401	-0.00346	-0.00363	-0.00307
648	-0.00336	-0.00474	-0.00186	-0.00439	-0.0053	-0.00432	-0.00562	-0.00562	-0.00523	-0.00621	-0.00679	-0.00576	-0.00708	-0.00662	-0.00647	-0.00724	-0.00674	-0.00708	-0.00746	-0.00693	-0.00704	-0.00755	-0.00779	-0.00739	-0.00741	-0.00796	-0.0076	-0.00726	-0.00834	-0.00704	-0.00777	-0.00698	-0.00657	-0.00695	-0.00695	-0.00595	-0.00607	-0.00618	-0.00595	-0.00556	-0.00539	-0.00448	-0.00529	-0.00483	-0.0046	-0.00399	-0.00429	-0.00357	-0.00351
652	-0.00434	-0.00511	-0.00292	-0.0041	-0.00381	-0.00608	-0.00439	-0.00647	-0.00623	-0.00706	-0.00635	-0.00697	-0.0056	-0.00717	-0.00676	-0.00777	-0.00752	-0.00806	-0.0078	-0.00801	-0.00748	-0.00704	-0.00834	-0.00875	-0.0077	-0.00834	-0.00819	-0.0075	-0.00776	-0.00718	-0.00688	-0.0072	-0.00688	-0.00696	-0.00662	-0.00628	-0.00645	-0.00604	-0.00564	-0.00575	-0.0053	-0.0048	-0.00472	-0.00424	-0.00421	-0.00384	-0.0036	-0.0038	-0.0031
656	-0.0041	-0.00532	-0.00381	-0.00395	-0.00555	-0.00528	-0.00459	-0.00592	-0.00598	-0.00568	-0.0051	-0.00622	-0.00699	-0.0068	-0.00659	-0.00679	-0.00586	-0.00768	-0.00696	-0.00775	-0.00736	-0.00737	-0.00725	-0.0079	-0.00747	-0.00771	-0.00779	-0.00742	-0.00763	-0.00815	-0.007	-0.00658	-0.00656	-0.00639	-0.00667	-0.00578	-0.00594	-0.00581	-0.00575	-0.00516	-0.00506	-0.00465	-0.0046	-0.00426	-0.00374	-0.00376	-0.00382	-0.00401	-0.0032
660	-0.00344	-0.00354	-0.00434	-0.00375	-0.00521	-0.00362	-0.00475	-0.00443	-0.00581	-0.00478	-0.00614	-0.00579	-0.00576	-0.00771	-0.00729	-0.00683	-0.00655	-0.00728	-0.00774	-0.00698	-0.00761	-0.00691	-0.00769	-0.00812	-0.0071	-0.00762	-0.00746	-0.00746	-0.00794	-0.00736	-0.00767	-0.00747	-0.00671	-0.00648	-0.00651	-0.0058	-0.00553	-0.00548	-0.00495	-0.00527	-0.00479	-0.0042	-0.00458	-0.00416	-0.00399	-0.00383	-0.00379	-0.00335	-0.00294
664	-0.00344	-0.00257	-0.00356	-0.00409	-0.0028	-0.00275	-0.00547	-0.00401	-0.00613	-0.00557	-0.00472	-0.00696	-0.00673	-0.00736	-0.00682	-0.00561	-0.00697	-0.00751	-0.00743	-0.00757	-0.00789	-0.00788	-0.00793	-0.00793	-0.00781	-0.00838	-0.00714	-0.00756	-0.00782	-0.00756	-0.007	-0.00661	-0.00595	-0.00653	-0.00681	-0.00643	-0.00641	-0.0056	-0.00547	-0.00554	-0.00475	-0.00481	-0.00475	-0.00449	-0.00438	-0.00374	-0.00411	-0.00338	-0.00346
668	-0.00386	-0.00368	-0.0042	-0.0037	-0.00488	-0.00534	-0.00455	-0.00624	-0.00522	-0.00644	-0.00673	-0.00607	-0.00553	-0.00766	-0.00694	-0.00803	-0.00683	-0.00784	-0.00672	-0.00761	-0.0078	-0.00811	-0.00782	-0.00706	-0.00819	-0.0077	-0.00773	-0.00809	-0.00774	-0.00783	-0.00797	-0.00697	-0.00714	-0.00695	-0.00665	-0.00623	-0.00605	-0.00592	-0.00556	-0.00523	-0.00459	-0.0049	-0.00475	-0.0049	-0.00419	-0.00405	-0.0036	-0.00391	-0.00367
672	-0.00371	-0.00251	-0.00354	-0.00343	-0.00349	-0.00425	-0.00559	-0.00475	-0.00465	-0.00415	-0.00541	-0.0056	-0.00564	-0.00727	-0.00695	-0.00622	-0.0075	-0.00714	-0.00745	-0.00828	-0.00728	-0.0072	-0.00793	-0.00783	-0.00788	-0.00799	-0.00753	-0.00797	-0.00763	-0.00727	-0.00743	-0.0077	-0.00711	-0.00699	-0.00693	-0.00645	-0.00591	-0.00549	-0.00604	-0.00495	-0.00493	-0.00477	-0.00413	-0.00408	-0.00344	-0.00351	-0.00372	-0.00388	-0.00341
676	-0.00318	-0.00402	-0.0037	-0.0057	-0.00332	-0.00341	-0.00543	-0.0053	-0.00614	-0.00513	-0.00619	-0.00644	-0.00617	-0.00623	-0.00739	-0.00685	-0.00652	-0.00764	-0.00793	-0.00738	-0.00768	-0.00755	-0.00812	-0.00853	-0.0073	-0.00765	-0.00679	-0.0084	-0.00752	-0.00742	-0.00763	-0.00706	-0.0069	-0.00674	-0.00661	-0.00631	-0.00603	-0.00572	-0.00564	-0.00494	-0.00529	-0.00506	-0.00475	-0.00456	-0.00377	-0.00391	-0.00367	-0.00342	-0.00327
680	-0.00266	-0.00555	-0.00382	-0.00531	-0.00422	-0.00482	-0.00645	-0.00435	-0.00563	-0.00577	-0.0053	-0.00526	-0.00656	-0.00704	-0.00747	-0.00684	-0.00749	-0.00833	-0.00703	-0.00729	-0.00728	-0.00853	-0.00772	-0.00925	-0.00793	-0.00795	-0.0077	-0.00826	-0.00748	-0.00765	-0.00748	-0.00746	-0.0069	-0.00668	-0.00693	-0.00644	-0.0061	-0.00629	-0.00647	-0.00604	-0.00506	-0.00451	-0.00405	-0.00421	-0.00397	-0.00423	-0.00399	-0.00388	-0.00324
684	-0.00502	-0.00341	-0.00367	-0.0029	-0.00478	-0.00542	-0.00382	-0.00449	-0.00531	-0.00514	-0.00635	-0.00583	-0.00658	-0.00569	-0.00697	-0.00641	-0.00698	-0.00778	-0.00766	-0.00739	-0.00737	-0.00752	-0.00775	-0.00768	-0.00765	-0.00793	-0.00732	-0.00697	-0.00781	-0.00737	-0.00726	-0.00692	-0.00684	-0.00697	-0.00678	-0.0063	-0.00578	-0.00598	-0.00538	-0.00539	-0.00499	-0.005	-0.00458	-0.00435	-0.00385	-0.00373	-0.0033	-0.00382	-0.0036
688	-0.00421	-0.00333	-0.00492	-0.00202	-0.00417	-0.00453	-0.00434	-0.00447	-0.00399	-0.00626	-0.00578	-0.00668	-0.0064	-0.00703	-0.00659	-0.0067	-0.00745	-0.00609	-0.00746	-0.00776	-0.00823	-0.00713	-0.00842	-0.00783	-0.00838	-0.00794	-0.00742	-0.00804	-0.00731	-0.00702	-0.00763	-0.00691	-0.0062	-0.00701	-0.00654	-0.0057	-0.00578	-0.00589	-0.00564	-0.00513	-0.00477	-0.00493	-0.00482	-0.00444	-0.00455	-0.00384	-0.00366	-0.0037	-0.00312
692	-0.00372	-0.00313	-0.00309	-0.00378	-0.005	-0.00453	-0.00378	-0.0054	-0.00581	-0.00579	-0.00636	-0.0069	-0.00651	-0.00526	-0.0078	-0.00551	-0.00713	-0.00614	-0.00668	-0.00771	-0.00742	-0.00803	-0.00728	-0.00761	-0.00684	-0.00733	-0.00751	-0.00804	-0.00784	-0.00676	-0.00668	-0.0064	-0.00673	-0.00664	-0.0061	-0.00634	-0.00604	-0.00563	-0.00555	-0.00542	-0.00502	-0.00516	-0.00426	-0.00466	-0.00373	-0.00348	-0.00381	-0.00326	-0.00316
696	-0.00147	-0.00399	-0.00422	-0.00341	-0.00436	-0.0036	-0.00548	-0.00412	-0.00569	-0.00413	-0.00577	-0.00613	-0.00666	-0.00657	-0.00657	-0.00684	-0.00683	-0.00701	-0.00748	-0.00731	-0.00719	-0.00718	-0.00714	-0.00776	-0.00737	-0.00745	-0.00751	-0.00712	-0.00689	-0.00718	-0.00707	-0.00677	-0.00633	-0.00629	-0.00653	-0.00612	-0.00596	-0.00571	-0.00511	-0.00526	-0.0047	-0.00477	-0.00482	-0.00408	-0.00415	-0.00392	-0.00367	-0.00339	-0.00343
700	-0.00461	-0.00354	-0.00321	-0.00509	-0.00518	-0.00637	-0.00542	-0.00483	-0.00562	-0.00519	-0.00586	-0.00678	-0.00526	-0.00561	-0.0069	-0.00629	-0.007	-0.00709	-0.00705	-0.00771	-0.00734	-0.00773	-0.00749	-0.00724	-0.00829	-0.00734	-0.00729	-0.00732	-0.00743	-0.00695	-0.00662	-0.00693	-0.00683	-0.00638	-0.00653	-0.00598	-0.00588	-0.00558	-0.00578	-0.00505	-0.00447	-0.00501	-0.00435	-0.00415	-0.00379	-0.00358	-0.00363	-0.00328	-0.00306
704	-0.00374	-0.00555	-0.00488	-0.00424	-0.00586	-0.00539	-0.00486	-0.00539	-0.00583	-0.00617	-0.00648	-0.00692	-0.00582	-0.00642	-0.00686	-0.00755	-0.00745	-0.0075	-0.0076	-0.00747	-0.00712	-0.00756	-0.00812	-0.00828	-0.00847	-0.00791	-0.00794	-0.00784	-0.0078	-0.00774	-0.0079	-0.00722	-0.00753	-0.00711	-0.00677	-0.00645	-0.00632	-0.00598	-0.00613	-0.0059	-0.00465	-0.00511	-0.00479	-0.00472	-0.00376	-0.00461	-0.00345	-0.00343	-0.00358
708	-0.00217	-0.00349	-0.0042	-0.00369	-0.00479	-0.00301	-0.00365	-0.00426	-0.00365	-0.00453	-0.00493	-0.00575	-0.00624	-0.00649	-0.00539	-0.00551	-0.00692	-0.00671	-0.00759	-0.00593	-0.00736	-0.00648	-0.00756	-0.00681	-0.00684	-0.00732	-0.00654	-0.00769	-0.00715	-0.00685	-0.0064	-0.0066	-0.00641	-0.00653	-0.00665	-0.00609	-0.00551	-0.00521	-0.00518	-0.00492	-0.00509	-0.00439	-0.0044	-0.00428	-0.00378	-0.00343	-0.00306	-0.00347	-0.00311
712	-0.00237	-0.00547	-0.00339	-0.0045	-0.00237	-0.00489	-0.00528	-0.00517	-0.0048	-0.00592	-0.00599	-0.00672	-0.00501	-0.00645	-0.00676	-0.00725	-0.0061	-0.00671	-0.00759	-0.00729	-0.00669	-0.00747	-0.00727	-0.00739	-0.00751	-0.00705	-0.00763	-0.00769	-0.00761	-0.00697	-0.00662	-0.00683	-0.00646	-0.00656	-0.00686	-0.00613	-0.0064	-0.00581	-0.00575	-0.00538	-0.00479	-0.00399	-0.00478	-0.00433	-0.00424	-0.00439	-0.00339	-0.00343	-0.00301
716	-0.0036	-0.00289	-0.00391	-0.00435	-0.0041	-0.00588	-0.00485	-0.00578	-0.00566	-0.00601	-0.00585	-0.00654	-0.00695	-0.00649	-0.00639	-0.00745	-0.00766	-0.00768	-0.00769	-0.00778	-0.00842	-0.0079	-0.00843	-0.00843	-0.00822	-0.0078	-0.00835	-0.00759	-0.0081	-0.00775	-0.00782	-0.00669	-0.00713	-0.00677	-0.00641	-0.00608	-0.00642	-0.00557	-0.00604	-0.00564	-0.00548	-0.00509	-0.00442	-0.00444	-0.00399	-0.00377	-0.00366	-0.00333	-0.00339
720	-0.00318	-0.00384	-0.00257	-0.00382	-0.00401	-0.00442	-0.00491	-0.00493	-0.00568	-0.00523	-0.00654	-0.00681	-0.00617	-0.00663	-0.0056	-0.00677	-0.0073	-0.00693	-0.00761	-0.00787	-0.00698	-0.00683	-0.00798	-0.00797	-0.00771	-0.00785	-0.00795	-0.00767	-0.00772	-0.00749	-0.00709	-0.00739	-0.00667	-0.00595	-0.00648	-0.00647	-0.00633	-0.00487	-0.00484	-0.00563	-0.0049	-0.00505	-0.00432	-0.00403	-0.00423	-0.0039	-0.00407	-0.0034	-0.00297
724	-0.00455	-0.0067	-0.00551	-0.00251	-0.00368	-0.00291	-0.00596	-0.00636	-0.00505	-0.00538	-0.00548	-0.00528	-0.00637	-0.0065	-0.00699	-0.00655	-0.00685	-0.00725	-0.00701	-0.00718	-0.00696	-0.00714	-0.00755	-0.00729	-0.00756	-0.00737	-0.00722	-0.00719	-0.00753	-0.00704	-0.00693	-0.00716	-0.0067	-0.00669	-0.00635	-0.00615	-0.00558	-0.00526	-0.0055	-0.00549	-0.0052	-0.00493	-0.00467	-0.00447	-0.0045	-0.00378	-0.00371	-0.00349	-0.00344
728	-0.0029	-0.0028	-0.00343	-0.0052	-0.00515	-0.0044	-0.00468	-0.00389	-0.00444	-0.00606	-0.00701	-0.00547	-0.00634	-0.00625	-0.00628	-0.00737	-0.00672	-0.00676	-0.00744	-0.00727	-0.0072	-0.00779	-0.00677	-0.00703	-0.00714	-0.00735	-0.0071	-0.00733	-0.00664	-0.00695	-0.00703	-0.00656	-0.00638	-0.00612	-0.00558	-0.00588	-0.00579	-0.00467	-0.00566	-0.0046	-0.00507	-0.00479	-0.00418	-0.00419	-0.00389	-0.00377	-0.00342	-0.00318	-0.0032
732	-0.00416	-0.00448	-0.0038	-0.00346	-0.0047	-0.00444	-0.00461	-0.005	-0.00466	-0.00557	-0.00697	-0.00603	-0.00659	-0.00575	-0.00631	-0.00683	-0.0067	-0.00678	-0.00746	-0.00714	-0.00727	-0.00725	-0.00857	-0.00849	-0.00731	-0.00802	-0.00728	-0.00713	-0.00766	-0.00749	-0.00749	-0.00732	-0.00628	-0.00629	-0.00619	-0.00646	-0.00618	-0.00557	-0.00546	-0.00504	-0.00551	-0.00442	-0.00487	-0.00441	-0.00428	-0.00376	-0.00356	-0.0037	-0.00353
736	-0.00469	-0.00304	-0.00394	-0.00295	-0.00402	-0.00474	-0.00364	-0.00528	-0.00457	-0.00684	-0.00599	-0.00591	-0.0057	-0.00619	-0.00701	-0.00684	-0.00661	-0.00654	-0.00708	-0.00723	-0.00775	-0.00762	-0.00699	-0.00756	-0.00712	-0.00673	-0.00669	-0.00714	-0.00689	-0.00695	-0.00633	-0.00673	-0.00635	-0.00593	-0.0059	-0.00626	-0.00596	-0.00571	-0.00555	-0.00516	-0.00448	-0.00446	-0.00411	-0.00393	-0.00384	-0.00363	-0.00371	-0.00269	-0.00305
740	-0.00389	-0.00362	-0.00431	-0.0042	-0.00524	-0.00552	-0.00459	-0.00647	-0.00618	-0.00529	-0.00578	-0.00667	-0.00596	-0.00654	-0.00728	-0.00632	-0.00719	-0.00703	-0.0076	-0.0075	-0.00753	-0.00814	-0.00769	-0.00774	-0.00813	-0.00815	-0.00767	-0.00845	-0.00779	-0.00733	-0.00753	-0.00753	-0.00682	-0.00663	-0.00667	-0.00604	-0.00638	-0.00566	-0.00508	-0.00499	-0.00517	-0.00471	-0.00424	-0.00401	-0.00395	-0.00372	-0.0035	-0.00366	-0.00293
744	-0.00481	-0.00426	-0.00562	-0.00332	-0.00376	-0.00494	-0.00481	-0.00554	-0.00581	-0.00727	-0.00568	-0.00527	-0.00565	-0.00678	-0.00595	-0.0066	-0.00707	-0.00685	-0.00739	-0.00833	-0.0075	-0.00653	-0.00689	-0.00779	-0.00757	-0.00782	-0.00759	-0.00715	-0.00652	-0.00747	-0.0077	-0.00722	-0.00669	-0.00635	-0.00611	-0.00583	-0.00594	-0.0057	-0.0054	-0.00531	-0.00506	-0.00471	-0.00436	-0.00389	-0.00387	-0.00369	-0.00386	-0.00334	-0.0035
748	-0.00403	-0.00345	-0.0039	-0.00455	-0.00622	-0.00516	-0.00565	-0.00427	-0.00443	-0.00551	-0.00621	-0.00697	-0.00666	-0.00644	-0.00674	-0.0071	-0.00644	-0.00782	-0.00702	-0.00736	-0.00724	-0.00754	-0.00739	-0.00762	-0.00779	-0.00739	-0.00742	-0.00712	-0.00728	-0.00703	-0.0064	-0.00718	-0.00707	-0.00697	-0.00652	-0.00636	-0.0061	-0.00591	-0.00566	-0.00536	-0.00494	-0.00469	-0.00453	-0.00436	-0.00416	-0.00412	-0.00331	-0.00355	-0.00341
752	-0.00355	-0.00245	-0.00457	-0.003	-0.00496	-0.0037	-0.00542	-0.00496	-0.00518	-0.00505	-0.00666	-0.00499	-0.00661	-0.00628	-0.00699	-0.00701	-0.00641	-0.00665	-0.00644	-0.00699	-0.00786	-0.00667	-0.00681	-0.00666	-0.00756	-0.00794	-0.00683	-0.00718	-0.0072	-0.00672	-0.00675	-0.00635	-0.00597	-0.00689	-0.0059	-0.00594	-0.00507	-0.00534	-0.0051	-0.00528	-0.00507	-0.00464	-0.00488	-0.0043	-0.00384	-0.00361	-0.00346	-0.00325	-0.00332
756	-0.00206	-0.00387	-0.0045	-0.00402	-0.00322	-0.00411	-0.00372	-0.00508	-0.00542	-0.00519	-0.00478	-0.00676	-0.00697	-0.00563	-0.00641	-0.00745	-0.00639	-0.0068	-0.00761	-0.00676	-0.00803	-0.00673	-0.00711	-0.00733	-0.00777	-0.00708	-0.00704	-0.0072	-0.00714	-0.00721	-0.00668	-0.00695	-0.0066	-0.00629	-0.00634	-0.00613	-0.00548	-0.0059	-0.00473	-0.00483	-0.00488	-0.00487	-0.00387	-0.00428	-0.00377	-0.00422	-0.00333	-0.00336	-0.00292
760	-0.00344	-0.00165	-0.0042	-0.00313	-0.00407	-0.00405	-0.00403	-0.00342	-0.00494	-0.00639	-0.00441	-0.00532	-0.00443	-0.0061	-0.00623	-0.00575	-0.00646	-0.00675	-0.0067	-0.00681	-0.00726	-0.00738	-0.00644	-0.00697	-0.00709	-0.00641	-0.00678	-0.00727	-0.0072	-0.00683	-0.00691	-0.00661	-0.00637	-0.00555	-0.0062	-0.00573	-0.00556	-0.00535	-0.00535	-0.00506	-0.00467	-0.00433	-0.0039	-0.00408	-0.00359	-0.00364	-0.00375	-0.00306	-0.00272
764	-0.00433	-0.00493	-0.0019	-0.00509	-0.00288	-0.00402	-0.00364	-0.00425	-0.00432	-0.00519	-0.00705	-0.00683	-0.00747	-0.00614	-0.00663	-0.00721	-0.00681	-0.00778	-0.00723	-0.00743	-0.00669	-0.00783	-0.00813	-0.00794	-0.00762	-0.00777	-0.00749	-0.00749	-0.00753	-0.00738	-0.00746	-0.00673	-0.00743	-0.00679	-0.00657	-0.00624	-0.00559	-0.00589	-0.00555	-0.00512	-0.00527	-0.00461	-0.00507	-0.00492	-0.00412	-0.00398	-0.00394	-0.0039	-0.00335
768	-0.00296	-0.0059	-0.00479	-0.00325	-0.0052	-0.00414	-0.00477	-0.00477	-0.0046	-0.00478	-0.00635	-0.00611	-0.00581	-0.00572	-0.00564	-0.00615	-0.00728	-0.00774	-0.00674	-0.00728	-0.00718	-0.00759	-0.00811	-0.00756	-0.00786	-0.00676	-0.00709	-0.00721	-0.00733	-0.00713	-0.00767	-0.00663	-0.00601	-0.00674	-0.00615	-0.0062	-0.00555	-0.00553	-0.00552	-0.00486	-0.00534	-0.00469	-0.00465	-0.00427	-0.00424	-0.00385	-0.00354	-0.00344	-0.00352
772	-0.00544	-0.00225	-0.00271	-0.0037	-0.0045	-0.00396	-0.0054	-0.00579	-0.00507	-0.00442	-0.00525	-0.00654	-0.00604	-0.00657	-0.00657	-0.00683	-0.00714	-0.00727	-0.00728	-0.00653	-0.00759	-0.00632	-0.00729	-0.00613	-0.00669	-0.00709	-0.00697	-0.00738	-0.00755	-0.00707	-0.0069	-0.00643	-0.00626	-0.00606	-0.00679	-0.00587	-0.00578	-0.00568	-0.00512	-0.00542	-0.00503	-0.00526	-0.0041	-0.00406	-0.00407	-0.00375	-0.00347	-0.0036	-0.00298
[truncated: 257 more rows]
[truncated: 130 more columns]

## Sheet: Fig. 5b
	Wavelength (nm)	Wavelength (nm)	Wavelength (nm)	Wavelength (nm)	Wavelength (nm)	Wavelength (nm)	Wavelength (nm)	Wavelength (nm)	Wavelength (nm)	Wavelength (nm)	Wavelength (nm)	Wavelength (nm)	Wavelength (nm)	Wavelength (nm)	Wavelength (nm)	Wavelength (nm)	Wavelength (nm)	Wavelength (nm)	Wavelength (nm)	Wavelength (nm)	Wavelength (nm)	Wavelength (nm)	Wavelength (nm)	Wavelength (nm)	Wavelength (nm)	Wavelength (nm)	Wavelength (nm)	Wavelength (nm)	Wavelength (nm)	Wavelength (nm)	Wavelength (nm)	Wavelength (nm)	Wavelength (nm)	Wavelength (nm)	Wavelength (nm)	Wavelength (nm)	Wavelength (nm)	Wavelength (nm)	Wavelength (nm)	Wavelength (nm)	Wavelength (nm)	Wavelength (nm)	Wavelength (nm)	Wavelength (nm)	Wavelength (nm)	Wavelength (nm)	Wavelength (nm)	Wavelength (nm)	Wavelength (nm)
[truncated: 483 more rows]
[truncated: 130 more columns]

[truncated: 6 more sheets: Fig. 5c, Fig. 6a, Fig. 6b, Fig. 6c, Fig. 6e, Fig. 6f]
